# Supplementary material for: (E)-2-Bromo-4-[(1,5-dimethyl-3-oxo-2-phenyl-2,3-dihydro-1H-pyrazol-4-yl)imino­meth­yl]-6-meth­oxy­phenyl 4-methyl­benzene­sulfonate
Source: Acta Crystallogr Sect E Struct Rep Online. 2012 Apr 6;68(Pt 5):o1335. doi: 10.1107/S160053681201447X (PMC3344472; doi:10.1107/S160053681201447X)
Supplement: Supplementary file 1 [file e-68-o1335-sup1.cif]

##############################################################################
#                                                                            #
# This CIF contains the data in a paper accepted for publication in          #
# Acta Crystallographica Section E. It conforms to the requirements of       #
# Notes for Authors for Acta Crystallographica Section E, and has been       #
# peer reviewed under the auspices of the IUCr Commission on Journals.       #
#                                                                            #
# Full details of the Crystallographic Information File format               #
# are given in the paper "The Crystallographic Information File (CIF):       #
# a New Standard Archive File for Crystallography" by S. R. Hall, F. H.      #
# Allen and I. D. Brown [Acta Cryst. (1991), A47, 655-685].                  #
#                                                                            #
# The current version of the core CIF dictionary is obtainable from          #
# ftp://ftp.iucr.org/pub/cif_core.dic.                                       #
#                                                                            #
# Software is freely available for graphical display of the structure(s)     #
# in this CIF. For information consult the CIF software page                 #
# http://www.iucr.org/resources/cif/software.                                #
#                                                                            #
# This file may be used for bona fide research purposes within the           #
# scientific community so long as proper attribution is given to the journal # 
# article from which it was obtained.                                        #
#                                                                            #
##############################################################################
data_I
_audit_creation_method     SHELXL-97
_chemical_name_systematic
;
(<i>E</i>)-2-Bromo-4-[(1,5-dimethyl-3-oxo-2-phenyl-2,3-dihydro-1<i>H</i>-
pyrazol-4-yl)iminomethyl]-6-methoxyphenyl 4-methylbenzenesulfonate
;
_chemical_name_common     ?
_chemical_formula_moiety     'C26 H24 Br N3 O5 S'
_chemical_formula_sum     'C26 H24 Br N3 O5 S'
_chemical_formula_iupac     'C26 H24 Br N3 O5 S'
_chemical_formula_weight     570.45
_chemical_melting_point     ?
_symmetry_cell_setting     monoclinic
_symmetry_space_group_name_H-M     'P 21/c'
_symmetry_space_group_name_Hall     '-P 2ybc'
loop_
    _symmetry_equiv_pos_as_xyz
    'x, y, z'
    '-x, y+1/2, -z+1/2'
    '-x, -y, -z'
    'x, -y-1/2, z-1/2'
_cell_length_a     10.210(2)
_cell_length_b     20.364(5)
_cell_length_c     12.171(3)
_cell_angle_alpha     90.00
_cell_angle_beta     90.906(4)
_cell_angle_gamma     90.00
_cell_volume     2530.2(10)
_cell_formula_units_Z     4
_cell_measurement_reflns_used     8917
_cell_measurement_theta_min     1.9
_cell_measurement_theta_max     27.9
_cell_measurement_temperature     294(2)
_exptl_crystal_description     block
_exptl_crystal_colour     yellow
_exptl_crystal_size_max     0.25
_exptl_crystal_size_mid     0.20
_exptl_crystal_size_min     0.13
_exptl_crystal_density_diffrn     1.497
_exptl_crystal_density_meas     ?
_exptl_crystal_density_method     'not measured'
_exptl_crystal_F_000     1168
_exptl_absorpt_coefficient_mu     1.750
_exptl_absorpt_correction_type     multi-scan
_exptl_absorpt_process_details     '(SADABS; Sheldrick, 1996)'
_exptl_absorpt_correction_T_min     0.653
_exptl_absorpt_correction_T_max     0.797
_exptl_special_details
;
;
_diffrn_ambient_temperature     294(2)
_diffrn_radiation_type     MoK\a
_diffrn_radiation_wavelength     0.71073
_diffrn_radiation_source     'fine-focus sealed tube'
_diffrn_radiation_monochromator     graphite
_diffrn_measurement_device_type     'Bruker SMART APEX CCD area-detector'
_diffrn_measurement_method     '\f and \w scans'
_diffrn_detector_area_resol_mean     ?
_diffrn_reflns_number     21416
_diffrn_reflns_av_R_equivalents     0.0387
_diffrn_reflns_av_sigmaI/netI     0.0329
_diffrn_reflns_theta_min     1.95
_diffrn_reflns_theta_max     25.02
_diffrn_reflns_theta_full     25.02
_diffrn_measured_fraction_theta_max     1.000
_diffrn_measured_fraction_theta_full     1.000
_diffrn_reflns_limit_h_min     -12
_diffrn_reflns_limit_h_max     10
_diffrn_reflns_limit_k_min     -24
_diffrn_reflns_limit_k_max     24
_diffrn_reflns_limit_l_min     -14
_diffrn_reflns_limit_l_max     14
_diffrn_standards_number     0
_diffrn_standards_interval_count     ?
_diffrn_standards_interval_time     ?
_diffrn_standards_decay_%     ?
_refine_special_details
;
Refinement of <i>F</i>^2^ against ALL reflections. The weighted <i>R</i>-factor
<i>wR</i> and goodness of fit <i>S</i> are based on <i>F</i>^2^, conventional
<i>R</i>-factors <i>R</i> are based on <i>F</i>, with <i>F</i> set to zero for
negative <i>F</i>^2^. The threshold expression of <i>F</i>^2^ >
2\s(<i>F</i>^2^) is used only for calculating <i>R</i>-factors(gt) <i>etc</i>.
and is not relevant to the choice of reflections for refinement.
<i>R</i>-factors based on <i>F</i>^2^ are statistically about twice as large
as those based on <i>F</i>, and <i>R</i>- factors based on ALL data will be
even larger.
;
_reflns_number_total     4462
_reflns_number_gt     3998
_reflns_threshold_expression     I>2\s(I)
_refine_ls_structure_factor_coef     Fsqd
_refine_ls_matrix_type     full
_refine_ls_R_factor_all     0.0338
_refine_ls_R_factor_gt     0.0287
_refine_ls_wR_factor_gt     0.0692
_refine_ls_wR_factor_ref     0.0714
_refine_ls_goodness_of_fit_ref     1.023
_refine_ls_restrained_S_all     1.023
_refine_ls_number_reflns     4462
_refine_ls_number_parameters     329
_refine_ls_number_restraints     0
_refine_ls_hydrogen_treatment     constr
_refine_ls_weighting_scheme     calc
_refine_ls_weighting_details
                 'calc w=1/[\s^2^(Fo^2^)+(0.0428P)^2^] where P=(Fo^2^+2Fc^2^)/3'
_atom_sites_solution_hydrogens     geom
_atom_sites_solution_primary     direct
_atom_sites_solution_secondary     difmap
_refine_ls_shift/su_max     0.000
_refine_ls_shift/su_mean     0.000
_refine_diff_density_max     0.351
_refine_diff_density_min     -0.357
_refine_ls_extinction_method     none
_refine_ls_extinction_coef     ?
loop_
    _atom_type_symbol
    _atom_type_description
    _atom_type_scat_dispersion_real
    _atom_type_scat_dispersion_imag
    _atom_type_scat_source
    'C' 'C' 0.0033 0.0016
                         'International Tables Vol C Tables 4.2.6.8 and 6.1.1.4'
    'H' 'H' 0.0000 0.0000
                         'International Tables Vol C Tables 4.2.6.8 and 6.1.1.4'
    'N' 'N' 0.0061 0.0033
                         'International Tables Vol C Tables 4.2.6.8 and 6.1.1.4'
    'O' 'O' 0.0106 0.0060
                         'International Tables Vol C Tables 4.2.6.8 and 6.1.1.4'
    'S' 'S' 0.1246 0.1234
                         'International Tables Vol C Tables 4.2.6.8 and 6.1.1.4'
    'Br' 'Br' -0.2901 2.4595
                         'International Tables Vol C Tables 4.2.6.8 and 6.1.1.4'
_computing_data_collection     'SMART (Bruker, 1999)'
_computing_cell_refinement     'SAINT (Bruker, 1999)'
_computing_data_reduction     'SAINT (Bruker, 1999)'
_computing_structure_solution     'SHELXS97 (Sheldrick, 2008)'
_computing_structure_refinement     'SHELXL97 (Sheldrick, 2008)'
_computing_molecular_graphics     'SHELXTL (Sheldrick, 2008)'
_computing_publication_material     'SHELXTL (Sheldrick, 2008)'
loop_
    _atom_site_type_symbol
    _atom_site_label
    _atom_site_fract_x
    _atom_site_fract_y
    _atom_site_fract_z
    _atom_site_U_iso_or_equiv
    _atom_site_adp_type
    _atom_site_calc_flag
    _atom_site_refinement_flags
    _atom_site_occupancy
    _atom_site_symmetry_multiplicity
    _atom_site_disorder_assembly
    _atom_site_disorder_group
    Br Br1 0.19479(2) 0.007075(10) 0.092923(16) 0.03095(9) Uani d . 1 1 . .
    S S1 -0.07113(5) -0.09236(2) 0.21545(4) 0.02290(13) Uani d . 1 1 . .
    N N1 0.42286(15) 0.06686(7) 0.58171(12) 0.0162(3) Uani d . 1 1 . .
    N N2 0.58362(15) 0.16776(7) 0.78091(12) 0.0189(4) Uani d . 1 1 . .
    N N3 0.63838(16) 0.19415(7) 0.68517(12) 0.0196(4) Uani d . 1 1 . .
    O O1 -0.08922(15) -0.10227(8) 0.10047(11) 0.0384(4) Uani d . 1 1 . .
    O O2 -0.10940(13) -0.03239(7) 0.26545(12) 0.0316(4) Uani d . 1 1 . .
    O O3 0.08380(12) -0.10214(6) 0.23741(10) 0.0187(3) Uani d . 1 1 . .
    O O4 0.09160(13) -0.11147(6) 0.45433(10) 0.0223(3) Uani d . 1 1 . .
    O O5 0.60059(14) 0.18166(6) 0.49768(10) 0.0251(3) Uani d . 1 1 . .
    C C1 -0.1563(2) -0.21849(10) 0.23038(16) 0.0311(5) Uani d . 1 1 . .
    H H1 -0.1283 -0.2236 0.1586 0.037 Uiso calc R 1 1 . .
    C C2 -0.2158(2) -0.26989(10) 0.28479(17) 0.0335(5) Uani d . 1 1 . .
    H H2 -0.2259 -0.3101 0.2494 0.040 Uiso calc R 1 1 . .
    C C3 -0.26054(19) -0.26255(10) 0.39108(16) 0.0241(5) Uani d . 1 1 . .
    C C4 -0.24054(19) -0.20296(10) 0.44337(16) 0.0235(4) Uani d . 1 1 . .
    H H4 -0.2684 -0.1976 0.5152 0.028 Uiso calc R 1 1 . .
    C C5 -0.17980(18) -0.15113(9) 0.39069(16) 0.0220(4) Uani d . 1 1 . .
    H H5 -0.1667 -0.1113 0.4267 0.026 Uiso calc R 1 1 . .
    C C6 -0.13930(18) -0.15935(9) 0.28468(15) 0.0201(4) Uani d . 1 1 . .
    C C7 -0.3296(2) -0.31719(10) 0.45012(18) 0.0317(5) Uani d . 1 1 . .
    H H7A -0.2661 -0.3448 0.4863 0.048 Uiso calc R 1 1 . .
    H H7B -0.3795 -0.3427 0.3981 0.048 Uiso calc R 1 1 . .
    H H7C -0.3872 -0.2989 0.5036 0.048 Uiso calc R 1 1 . .
    C C8 0.15558(18) -0.05559(9) 0.29815(14) 0.0163(4) Uani d . 1 1 . .
    C C9 0.22147(19) -0.00618(9) 0.24505(16) 0.0191(4) Uani d . 1 1 . .
    C C10 0.30593(18) 0.03464(9) 0.30430(15) 0.0181(4) Uani d . 1 1 . .
    H H10 0.3524 0.0673 0.2685 0.022 Uiso calc R 1 1 . .
    C C11 0.32058(18) 0.02652(9) 0.41681(14) 0.0165(4) Uani d . 1 1 . .
    C C12 0.24861(18) -0.02151(9) 0.47152(15) 0.0184(4) Uani d . 1 1 . .
    H H12 0.2561 -0.0257 0.5474 0.022 Uiso calc R 1 1 . .
    C C13 0.16597(18) -0.06287(9) 0.41222(14) 0.0164(4) Uani d . 1 1 . .
    C C14 0.41265(18) 0.06955(9) 0.47673(15) 0.0183(4) Uani d . 1 1 . .
    H H14 0.4640 0.0990 0.4380 0.022 Uiso calc R 1 1 . .
    C C15 0.0978(2) -0.12144(11) 0.57034(16) 0.0302(5) Uani d . 1 1 . .
    H H15A 0.1852 -0.1338 0.5918 0.045 Uiso calc R 1 1 . .
    H H15B 0.0380 -0.1557 0.5901 0.045 Uiso calc R 1 1 . .
    H H15C 0.0743 -0.0815 0.6071 0.045 Uiso calc R 1 1 . .
    C C16 0.50319(18) 0.11137(9) 0.63731(15) 0.0163(4) Uani d . 1 1 . .
    C C17 0.58248(19) 0.16334(9) 0.59291(15) 0.0191(4) Uani d . 1 1 . .
    C C18 0.51022(18) 0.11514(9) 0.74984(14) 0.0166(4) Uani d . 1 1 . .
    C C19 0.4502(2) 0.07000(9) 0.83058(15) 0.0231(4) Uani d . 1 1 . .
    H H19A 0.5178 0.0461 0.8689 0.035 Uiso calc R 1 1 . .
    H H19B 0.3932 0.0397 0.7927 0.035 Uiso calc R 1 1 . .
    H H19C 0.4006 0.0950 0.8823 0.035 Uiso calc R 1 1 . .
    C C20 0.65966(19) 0.17428(9) 0.88324(14) 0.0213(4) Uani d . 1 1 . .
    H H20A 0.6175 0.1501 0.9405 0.032 Uiso calc R 1 1 . .
    H H20B 0.6651 0.2198 0.9034 0.032 Uiso calc R 1 1 . .
    H H20C 0.7462 0.1572 0.8729 0.032 Uiso calc R 1 1 . .
    C C21 0.6892(2) 0.25949(9) 0.68276(14) 0.0208(4) Uani d . 1 1 . .
    C C22 0.6206(2) 0.31109(9) 0.72901(15) 0.0262(5) Uani d . 1 1 . .
    H H22 0.5433 0.3034 0.7664 0.031 Uiso calc R 1 1 . .
    C C23 0.6693(2) 0.37415(10) 0.71839(17) 0.0349(6) Uani d . 1 1 . .
    H H23 0.6244 0.4091 0.7493 0.042 Uiso calc R 1 1 . .
    C C24 0.7828(3) 0.38575(10) 0.66286(17) 0.0366(6) Uani d . 1 1 . .
    H H24 0.8134 0.4285 0.6551 0.044 Uiso calc R 1 1 . .
    C C25 0.8518(2) 0.33407(11) 0.61842(17) 0.0343(6) Uani d . 1 1 . .
    H H25 0.9294 0.3419 0.5816 0.041 Uiso calc R 1 1 . .
    C C26 0.8049(2) 0.27019(10) 0.62896(16) 0.0272(5) Uani d . 1 1 . .
    H H26 0.8513 0.2351 0.5999 0.033 Uiso calc R 1 1 . .
loop_
    _atom_site_aniso_label
    _atom_site_aniso_U_11
    _atom_site_aniso_U_22
    _atom_site_aniso_U_33
    _atom_site_aniso_U_12
    _atom_site_aniso_U_13
    _atom_site_aniso_U_23
    Br1 0.04143(16) 0.03531(15) 0.01582(12) -0.01554(10) -0.00859(9) 0.00683(8)
    S1 0.0207(3) 0.0236(3) 0.0241(3) -0.0062(2) -0.0083(2) 0.0086(2)
    N1 0.0166(9) 0.0142(8) 0.0177(8) 0.0016(6) -0.0030(6) -0.0042(6)
    N2 0.0256(9) 0.0164(8) 0.0145(8) -0.0026(7) -0.0030(7) -0.0006(6)
    N3 0.0268(10) 0.0168(9) 0.0149(8) -0.0060(7) -0.0029(7) -0.0001(6)
    O1 0.0418(10) 0.0504(10) 0.0225(8) -0.0242(8) -0.0163(7) 0.0149(7)
    O2 0.0237(8) 0.0179(8) 0.0530(10) 0.0017(6) -0.0022(7) 0.0094(7)
    O3 0.0180(7) 0.0191(7) 0.0187(7) -0.0038(6) -0.0035(5) -0.0043(5)
    O4 0.0255(8) 0.0257(8) 0.0158(7) -0.0082(6) -0.0026(6) 0.0015(5)
    O5 0.0362(9) 0.0230(8) 0.0159(7) -0.0093(6) -0.0046(6) 0.0012(5)
    C1 0.0416(14) 0.0297(12) 0.0219(11) -0.0106(10) -0.0008(9) -0.0004(9)
    C2 0.0466(15) 0.0223(12) 0.0314(13) -0.0115(10) -0.0026(10) -0.0028(9)
    C3 0.0176(11) 0.0222(11) 0.0322(12) 0.0007(9) -0.0053(9) 0.0089(8)
    C4 0.0204(11) 0.0242(11) 0.0261(11) 0.0023(9) 0.0034(8) 0.0054(8)
    C5 0.0195(11) 0.0162(11) 0.0301(11) 0.0005(8) -0.0016(9) -0.0010(8)
    C6 0.0171(11) 0.0203(11) 0.0228(10) -0.0027(8) -0.0054(8) 0.0057(8)
    C7 0.0298(13) 0.0256(12) 0.0395(13) -0.0042(10) -0.0038(10) 0.0120(9)
    C8 0.0155(10) 0.0157(10) 0.0175(9) 0.0010(8) -0.0043(7) -0.0044(7)
    C9 0.0217(11) 0.0202(10) 0.0152(10) 0.0004(8) -0.0028(8) -0.0001(7)
    C10 0.0195(11) 0.0144(10) 0.0202(10) -0.0016(8) -0.0017(8) 0.0012(7)
    C11 0.0167(10) 0.0144(10) 0.0184(10) 0.0021(8) -0.0014(8) -0.0035(7)
    C12 0.0203(11) 0.0210(10) 0.0138(10) 0.0022(8) -0.0004(8) -0.0022(7)
    C13 0.0158(10) 0.0171(10) 0.0163(10) 0.0000(8) 0.0001(7) 0.0013(7)
    C14 0.0195(11) 0.0138(10) 0.0216(10) 0.0015(8) 0.0001(8) -0.0017(7)
    C15 0.0368(13) 0.0337(12) 0.0203(11) -0.0113(10) 0.0039(9) 0.0076(9)
    C16 0.0171(10) 0.0128(9) 0.0189(10) 0.0007(8) -0.0022(8) -0.0018(7)
    C17 0.0219(11) 0.0164(10) 0.0187(10) 0.0002(8) -0.0049(8) -0.0012(7)
    C18 0.0170(10) 0.0142(10) 0.0186(10) 0.0025(8) -0.0015(7) -0.0030(7)
    C19 0.0256(12) 0.0225(11) 0.0214(10) -0.0031(9) 0.0030(8) -0.0037(8)
    C20 0.0254(11) 0.0235(11) 0.0149(10) 0.0001(9) -0.0048(8) -0.0030(8)
    C21 0.0314(12) 0.0153(10) 0.0153(10) -0.0036(8) -0.0102(8) 0.0011(7)
    C22 0.0348(13) 0.0202(11) 0.0231(11) 0.0002(9) -0.0104(9) 0.0002(8)
    C23 0.0557(16) 0.0216(12) 0.0270(12) 0.0010(11) -0.0142(11) -0.0011(9)
    C24 0.0644(18) 0.0197(12) 0.0251(12) -0.0170(11) -0.0199(12) 0.0042(9)
    C25 0.0426(14) 0.0348(13) 0.0253(12) -0.0190(11) -0.0063(10) 0.0033(9)
    C26 0.0346(13) 0.0234(11) 0.0235(11) -0.0056(9) -0.0036(9) -0.0003(8)
_geom_special_details
;
All e.s.d.'s (except the e.s.d. in the dihedral angle between two l.s. planes)
are estimated using the full covariance matrix. The cell e.s.d.'s are taken
into account individually in the estimation of e.s.d.'s in distances, angles
and torsion angles; correlations between e.s.d.'s in cell parameters are only
used when they are defined by crystal symmetry. An approximate (isotropic)
treatment of cell e.s.d.'s is used for estimating e.s.d.'s involving l.s.
planes.
;
loop_
    _geom_bond_atom_site_label_1
    _geom_bond_atom_site_label_2
    _geom_bond_site_symmetry_2
    _geom_bond_distance
    _geom_bond_publ_flag
    Br1 C9 . 1.8866(19) ?
    S1 O2 . 1.4220(15) ?
    S1 O1 . 1.4230(15) ?
    S1 O3 . 1.6125(13) ?
    S1 C6 . 1.7533(19) ?
    N1 C14 . 1.281(2) ?
    N1 C16 . 1.391(2) ?
    N2 C18 . 1.358(2) ?
    N2 N3 . 1.407(2) ?
    N2 C20 . 1.463(2) ?
    N3 C17 . 1.400(2) ?
    N3 C21 . 1.429(2) ?
    O3 C8 . 1.402(2) ?
    O4 C13 . 1.353(2) ?
    O4 C15 . 1.427(2) ?
    O5 C17 . 1.234(2) ?
    C1 C6 . 1.383(3) ?
    C1 C2 . 1.384(3) ?
    C1 H1 . 0.9300 ?
    C2 C3 . 1.387(3) ?
    C2 H2 . 0.9300 ?
    C3 C4 . 1.384(3) ?
    C3 C7 . 1.506(3) ?
    C4 C5 . 1.387(3) ?
    C4 H4 . 0.9300 ?
    C5 C6 . 1.371(3) ?
    C5 H5 . 0.9300 ?
    C7 H7A . 0.9600 ?
    C7 H7B . 0.9600 ?
    C7 H7C . 0.9600 ?
    C8 C9 . 1.377(3) ?
    C8 C13 . 1.399(2) ?
    C9 C10 . 1.391(3) ?
    C10 C11 . 1.385(2) ?
    C10 H10 . 0.9300 ?
    C11 C12 . 1.398(3) ?
    C11 C14 . 1.470(3) ?
    C12 C13 . 1.387(2) ?
    C12 H12 . 0.9300 ?
    C14 H14 . 0.9300 ?
    C15 H15A . 0.9600 ?
    C15 H15B . 0.9600 ?
    C15 H15C . 0.9600 ?
    C16 C18 . 1.373(2) ?
    C16 C17 . 1.443(3) ?
    C18 C19 . 1.485(3) ?
    C19 H19A . 0.9600 ?
    C19 H19B . 0.9600 ?
    C19 H19C . 0.9600 ?
    C20 H20A . 0.9600 ?
    C20 H20B . 0.9600 ?
    C20 H20C . 0.9600 ?
    C21 C26 . 1.377(3) ?
    C21 C22 . 1.387(3) ?
    C22 C23 . 1.384(3) ?
    C22 H22 . 0.9300 ?
    C23 C24 . 1.372(3) ?
    C23 H23 . 0.9300 ?
    C24 C25 . 1.381(3) ?
    C24 H24 . 0.9300 ?
    C25 C26 . 1.393(3) ?
    C25 H25 . 0.9300 ?
    C26 H26 . 0.9300 ?
loop_
    _geom_angle_atom_site_label_1
    _geom_angle_atom_site_label_2
    _geom_angle_atom_site_label_3
    _geom_angle_site_symmetry_1
    _geom_angle_site_symmetry_3
    _geom_angle
    _geom_angle_publ_flag
    O2 S1 O1 . . 120.69(9) ?
    O2 S1 O3 . . 108.10(7) ?
    O1 S1 O3 . . 104.91(8) ?
    O2 S1 C6 . . 110.41(9) ?
    O1 S1 C6 . . 108.42(9) ?
    O3 S1 C6 . . 102.71(8) ?
    C14 N1 C16 . . 119.69(16) ?
    C18 N2 N3 . . 107.19(14) ?
    C18 N2 C20 . . 126.28(15) ?
    N3 N2 C20 . . 117.24(15) ?
    C17 N3 N2 . . 109.32(15) ?
    C17 N3 C21 . . 122.99(15) ?
    N2 N3 C21 . . 121.46(15) ?
    C8 O3 S1 . . 120.47(11) ?
    C13 O4 C15 . . 117.56(14) ?
    C6 C1 C2 . . 118.85(19) ?
    C6 C1 H1 . . 120.6 ?
    C2 C1 H1 . . 120.6 ?
    C1 C2 C3 . . 121.21(19) ?
    C1 C2 H2 . . 119.4 ?
    C3 C2 H2 . . 119.4 ?
    C4 C3 C2 . . 118.37(18) ?
    C4 C3 C7 . . 119.69(19) ?
    C2 C3 C7 . . 121.94(18) ?
    C3 C4 C5 . . 121.24(19) ?
    C3 C4 H4 . . 119.4 ?
    C5 C4 H4 . . 119.4 ?
    C6 C5 C4 . . 119.06(18) ?
    C6 C5 H5 . . 120.5 ?
    C4 C5 H5 . . 120.5 ?
    C5 C6 C1 . . 121.23(18) ?
    C5 C6 S1 . . 119.01(15) ?
    C1 C6 S1 . . 119.70(15) ?
    C3 C7 H7A . . 109.5 ?
    C3 C7 H7B . . 109.5 ?
    H7A C7 H7B . . 109.5 ?
    C3 C7 H7C . . 109.5 ?
    H7A C7 H7C . . 109.5 ?
    H7B C7 H7C . . 109.5 ?
    C9 C8 C13 . . 120.89(16) ?
    C9 C8 O3 . . 120.12(16) ?
    C13 C8 O3 . . 118.86(16) ?
    C8 C9 C10 . . 119.79(17) ?
    C8 C9 Br1 . . 120.08(14) ?
    C10 C9 Br1 . . 120.13(14) ?
    C11 C10 C9 . . 119.84(18) ?
    C11 C10 H10 . . 120.1 ?
    C9 C10 H10 . . 120.1 ?
    C10 C11 C12 . . 120.33(16) ?
    C10 C11 C14 . . 118.52(17) ?
    C12 C11 C14 . . 121.15(16) ?
    C13 C12 C11 . . 119.80(16) ?
    C13 C12 H12 . . 120.1 ?
    C11 C12 H12 . . 120.1 ?
    O4 C13 C12 . . 125.98(16) ?
    O4 C13 C8 . . 114.79(15) ?
    C12 C13 C8 . . 119.23(17) ?
    N1 C14 C11 . . 120.69(17) ?
    N1 C14 H14 . . 119.7 ?
    C11 C14 H14 . . 119.7 ?
    O4 C15 H15A . . 109.5 ?
    O4 C15 H15B . . 109.5 ?
    H15A C15 H15B . . 109.5 ?
    O4 C15 H15C . . 109.5 ?
    H15A C15 H15C . . 109.5 ?
    H15B C15 H15C . . 109.5 ?
    C18 C16 N1 . . 122.89(17) ?
    C18 C16 C17 . . 108.18(15) ?
    N1 C16 C17 . . 128.75(16) ?
    O5 C17 N3 . . 123.54(17) ?
    O5 C17 C16 . . 131.82(16) ?
    N3 C17 C16 . . 104.61(15) ?
    N2 C18 C16 . . 110.00(16) ?
    N2 C18 C19 . . 122.41(16) ?
    C16 C18 C19 . . 127.59(16) ?
    C18 C19 H19A . . 109.5 ?
    C18 C19 H19B . . 109.5 ?
    H19A C19 H19B . . 109.5 ?
    C18 C19 H19C . . 109.5 ?
    H19A C19 H19C . . 109.5 ?
    H19B C19 H19C . . 109.5 ?
    N2 C20 H20A . . 109.5 ?
    N2 C20 H20B . . 109.5 ?
    H20A C20 H20B . . 109.5 ?
    N2 C20 H20C . . 109.5 ?
    H20A C20 H20C . . 109.5 ?
    H20B C20 H20C . . 109.5 ?
    C26 C21 C22 . . 121.04(19) ?
    C26 C21 N3 . . 118.16(18) ?
    C22 C21 N3 . . 120.72(19) ?
    C23 C22 C21 . . 118.7(2) ?
    C23 C22 H22 . . 120.6 ?
    C21 C22 H22 . . 120.6 ?
    C24 C23 C22 . . 120.9(2) ?
    C24 C23 H23 . . 119.5 ?
    C22 C23 H23 . . 119.5 ?
    C23 C24 C25 . . 120.1(2) ?
    C23 C24 H24 . . 119.9 ?
    C25 C24 H24 . . 119.9 ?
    C24 C25 C26 . . 119.8(2) ?
    C24 C25 H25 . . 120.1 ?
    C26 C25 H25 . . 120.1 ?
    C21 C26 C25 . . 119.4(2) ?
    C21 C26 H26 . . 120.3 ?
    C25 C26 H26 . . 120.3 ?
loop_
    _geom_hbond_atom_site_label_D
    _geom_hbond_atom_site_label_H
    _geom_hbond_atom_site_label_A
    _geom_hbond_site_symmetry_A
    _geom_hbond_distance_DH
    _geom_hbond_distance_HA
    _geom_hbond_distance_DA
    _geom_hbond_angle_DHA
    _geom_hbond_publ_flag
    C14 H14 O5 . 0.93 2.30 2.991(2) 131 yes
data_global
_journal_date_recd_electronic     2012-03-08
_journal_date_accepted     2012-04-03
_journal_name_full     'Acta Crystallographica, Section E'
_journal_year     2012
_journal_volume     68
_journal_issue      5
_journal_page_first     o1335
_journal_page_last     o1335
_journal_paper_category     QO
_journal_paper_doi     10.1107/S160053681201447X
_journal_coeditor_code     DS2184
loop_
    _publ_contact_author_name
    _publ_contact_author_address
    'Duan, Zhong-Yu'
;
College of Chemical Engineering
Hebei University of Technology
Tianjin 300130
People's Republic of China
;
_publ_contact_author_email     duan_zhongyu99@163.com
_publ_contact_author_fax     '086(022)60202443'
_publ_contact_author_phone     '086(022)60200434'
_publ_section_title
;\
(<i>E</i>)-2-Bromo-4-[(1,5-dimethyl-3-oxo-2-phenyl-2,3-dihydro-1<i>H</i>-\
pyrazol-4-yl)iminomethyl]-6-methoxyphenyl 4-methylbenzenesulfonate
;
loop_
    _publ_author_name
    _publ_author_address
    "Duan, Zhong-Yu"
;
College of Chemical Engineering
Hebei University of Technology
Tianjin 300130
People's Republic of China
;
    "Yang, Lin"
;
College of Chemical Engineering
Hebei University of Technology
Tianjin 300130
People's Republic of China
;
    "Yang, Li-Ping"
;
College of Chemical Engineering
Hebei University of Technology
Tianjin 300130
People's Republic of China
;
    "Liu, Xiu-Wu"
;
College of Chemical Engineering
Hebei University of Technology
Tianjin 300130
People's Republic of China
;
_publ_section_synopsis     .
