# Supplementary material for: (E)-2-Bromo-4-[(1,5-dimethyl-3-oxo-2-phenyl-2,3-dihydro-1H-pyrazol-4-yl)imino­meth­yl]-6-meth­oxy­phenyl 4-methyl­benzene­sulfonate
Source: Acta Crystallogr Sect E Struct Rep Online. 2012 Apr 6;68(Pt 5):o1335. doi: 10.1107/S160053681201447X (PMC3344472; doi:10.1107/S160053681201447X)
Supplement: Supplementary file 2 [file e-68-o1335-Isup2.hkl]

# 
# h,k,l, Fc-squared, Fo-squared, sigma(Fo-squared) and status flag 
# 
data_I
_shelx_title ' m111029g in P2(1)/c' 
_shelx_refln_list_code          4 
_shelx_F_calc_maximum      266.35 
_exptl_crystal_F_000      1168.00 
_reflns_d_resolution_high  0.8402 
 
loop_ 
 _symmetry_equiv_pos_as_xyz 
 'x, y, z' 
 '-x, y+1/2, -z+1/2' 
 '-x, -y, -z' 
 'x, -y-1/2, z-1/2' 
 
_cell_length_a    10.2099 
_cell_length_b    20.3644 
_cell_length_c    12.1711 
_cell_angle_alpha  90.000 
_cell_angle_beta   90.906 
_cell_angle_gamma  90.000 
 
_shelx_F_squared_multiplier     1.000 
 
loop_ 
 _refln_index_h 
 _refln_index_k 
 _refln_index_l 
 _refln_F_squared_calc 
 _refln_F_squared_meas 
 _refln_F_squared_sigma 
 _refln_observed_status 
   1   0   0     1141.91     1178.21     15.58 o 
   2   0   0    25860.72    23853.06    155.36 o 
   3   0   0    25565.02    25272.90    501.71 o 
   4   0   0    12310.78    12849.17    260.90 o 
   5   0   0     2119.97     1908.39     42.64 o 
   6   0   0      811.54      834.33     27.20 o 
   7   0   0     6625.75     6651.98    128.17 o 
   8   0   0     5690.02     5938.82    156.78 o 
   9   0   0       13.32       18.84      9.08 o 
  10   0   0     1934.20     2059.14    127.45 o 
  11   0   0       13.23       23.36     35.44 o 
  12   0   0     1772.11     1866.30    117.54 o 
   1   1   0     1078.52     1078.48     17.63 o 
   2   1   0    11026.40    10760.75    124.50 o 
   3   1   0     6761.29     7100.07     65.80 o 
   4   1   0        3.59       11.58      2.75 o 
   5   1   0     1976.22     2057.08     32.78 o 
   6   1   0      293.25      320.48     12.37 o 
   7   1   0       45.70       50.25      9.50 o 
   8   1   0        7.15       10.90      4.96 o 
   9   1   0       48.95       28.85     10.57 o 
  10   1   0        3.74       30.54     16.79 o 
  11   1   0      325.85      328.43     96.37 o 
  12   1   0       18.49       43.19     34.91 o 
   0   2   0    12520.03    11168.56    686.99 o 
   1   2   0    10952.01    10717.75    167.27 o 
   2   2   0      253.20      266.06      5.48 o 
   3   2   0    15927.40    15307.83    132.27 o 
   4   2   0      876.97      848.07     13.07 o 
   5   2   0      461.14      408.96     14.04 o 
   6   2   0       18.33       20.44      4.16 o 
   7   2   0     1847.66     1847.69     34.44 o 
   8   2   0     4605.72     4514.32     99.13 o 
   9   2   0       86.18       91.13     20.52 o 
  10   2   0     1588.47     1588.73     81.56 o 
  11   2   0      254.48      289.09     85.66 o 
  12   2   0        4.91        7.86     38.33 o 
   1   3   0       17.00       18.27      2.63 o 
   2   3   0     9343.64     9586.54    106.71 o 
   3   3   0    12494.85    12577.27    136.46 o 
   4   3   0      193.29      169.73      8.43 o 
   5   3   0       79.94       69.94     10.17 o 
   6   3   0       77.67       87.55     15.96 o 
   7   3   0      461.84      456.04     12.72 o 
   8   3   0       24.99       22.99      5.68 o 
   9   3   0     2175.53     2328.49     49.38 o 
  10   3   0        0.87       14.41     30.25 o 
  11   3   0        1.49       17.90     26.00 o 
  12   3   0        0.57        6.79     33.45 o 
   0   4   0       88.08       86.37      7.12 o 
   1   4   0       14.42       14.70      2.46 o 
   2   4   0    70943.41    67140.40    325.43 o 
   3   4   0     2856.87     2757.52     24.67 o 
   4   4   0     7250.88     7432.82     88.89 o 
   5   4   0    15562.94    15891.18    224.01 o 
   6   4   0     4152.78     4084.66     48.91 o 
   7   4   0       52.79       56.95     10.54 o 
   8   4   0      596.18      612.86     15.88 o 
   9   4   0      602.04      569.60     17.74 o 
  10   4   0      283.74      279.38     88.91 o 
  11   4   0       28.36       47.47     27.39 o 
   1   5   0    11713.51    11741.02    145.10 o 
   2   5   0     6418.66     6662.64     57.50 o 
   3   5   0    11850.88    12559.44    107.72 o 
   4   5   0       73.34       71.42      9.17 o 
   5   5   0     1239.03     1280.15     39.94 o 
   6   5   0       12.62        9.35      6.35 o 
   7   5   0      775.60      804.68     23.88 o 
   8   5   0      134.18      140.76     14.13 o 
   9   5   0     1020.86     1051.91     33.82 o 
  10   5   0      171.18      154.40     40.52 o 
  11   5   0       11.12       26.32     23.76 o 
   0   6   0     5421.77     5763.17     83.66 o 
   1   6   0     2986.51     2844.11     26.92 o 
   2   6   0    22723.64    21631.11    120.93 o 
   3   6   0      906.51      817.99     13.06 o 
   4   6   0      192.44      229.03      9.33 o 
   5   6   0    17626.56    17886.15    176.11 o 
   6   6   0     5085.20     4747.47    207.80 o 
   7   6   0       18.39       22.86      5.79 o 
   8   6   0       30.51       35.08     10.68 o 
   9   6   0      487.15      427.15     26.16 o 
  10   6   0      515.45      565.83     38.81 o 
  11   6   0       81.14       71.40     28.33 o 
   1   7   0     1165.71     1215.12     40.36 o 
   2   7   0     4328.19     4414.09     31.14 o 
   3   7   0     2571.60     2584.01     34.17 o 
   4   7   0      607.11      697.31     19.68 o 
   5   7   0     1322.74     1242.19     31.00 o 
   6   7   0     1514.63     1586.06     35.57 o 
   7   7   0     1795.43     1733.18     77.51 o 
   8   7   0     1193.46     1180.33     29.64 o 
   9   7   0      863.44      846.40     41.60 o 
  10   7   0      168.78      116.81     32.10 o 
  11   7   0     1220.65     1115.23     69.88 o 
   0   8   0     3759.36     3609.55     46.24 o 
   1   8   0    15442.76    15764.71    189.29 o 
   2   8   0     9540.61     9718.00     93.24 o 
   3   8   0     9982.45     9936.04     94.57 o 
   4   8   0     9277.48     9735.12    165.56 o 
   5   8   0      120.86      177.02     31.03 o 
   6   8   0      640.30      602.14     22.95 o 
   7   8   0     6719.82     6756.54    118.53 o 
   8   8   0      991.53      942.39     46.04 o 
   9   8   0      144.09      149.11     31.94 o 
  10   8   0     2657.66     2658.21     87.71 o 
  11   8   0      268.84      285.52    117.15 o 
   1   9   0      898.90      880.94     17.53 o 
   2   9   0        8.30        6.96      3.26 o 
   3   9   0      171.53      137.18     20.39 o 
   4   9   0     1058.77      967.07     25.82 o 
   5   9   0     4996.08     5078.11    105.16 o 
   6   9   0      205.89      264.33     49.41 o 
   7   9   0      270.22      274.73     28.83 o 
   8   9   0      251.08      242.87     47.77 o 
   9   9   0        5.34        9.02      8.62 o 
  10   9   0      123.06      120.64     32.07 o 
  11   9   0      626.43      630.04     66.42 o 
   0  10   0    16486.36    16728.95    215.50 o 
   1  10   0     3535.20     3121.40     75.72 o 
   2  10   0       93.91       62.06      8.75 o 
   3  10   0     1000.21      899.49     30.35 o 
   4  10   0      462.17      484.13     18.50 o 
   5  10   0      286.67      250.83     14.07 o 
   6  10   0      991.23      958.64     53.27 o 
   7  10   0    14423.15    15024.13    294.87 o 
   8  10   0      638.76      647.01     26.64 o 
   9  10   0        8.70        9.09      9.86 o 
  10  10   0      957.63      993.57     37.13 o 
  11  10   0      405.74      394.35    103.58 o 
   1  11   0      839.02      811.43     27.88 o 
   2  11   0     1292.45     1317.01     34.34 o 
   3  11   0      682.84      696.33     17.34 o 
   4  11   0      211.63      178.37     21.63 o 
   5  11   0     2094.99     1961.40     77.11 o 
   6  11   0       81.48       84.42     18.61 o 
   7  11   0     2245.03     2237.65     60.24 o 
   8  11   0      691.04      660.01     31.38 o 
   9  11   0      537.02      514.67     26.95 o 
  10  11   0        3.94        6.48     13.91 o 
   0  12   0     8848.58     8875.87    267.80 o 
   1  12   0      217.58      230.93     43.23 o 
   2  12   0      904.20      803.86     24.26 o 
   3  12   0     1334.49     1324.17     43.52 o 
   4  12   0       15.98       25.18      5.61 o 
   5  12   0     5878.00     5830.90    223.13 o 
   6  12   0      441.78      457.10     33.36 o 
   7  12   0      259.37      280.20     64.59 o 
   8  12   0     2969.51     3012.30     95.28 o 
   9  12   0        4.72       11.74     10.45 o 
  10  12   0      130.00      154.12     62.28 o 
   1  13   0      632.04      640.75     26.75 o 
   2  13   0     6705.00     7027.45    198.15 o 
   3  13   0       99.17      117.53     10.89 o 
   4  13   0      419.89      375.61     23.89 o 
   5  13   0      922.89      805.99     49.27 o 
   6  13   0      109.46      106.28     28.77 o 
   7  13   0     2023.90     2005.16     68.28 o 
   8  13   0      162.40      148.10     35.72 o 
   9  13   0      335.95      341.15    109.60 o 
  10  13   0      936.73      901.85     56.98 o 
   0  14   0      586.24      639.75     49.20 o 
   1  14   0       81.31      108.67     20.63 o 
   2  14   0     3463.89     3508.85    112.65 o 
   3  14   0     5888.36     6013.69     78.78 o 
   4  14   0     1044.02     1095.72     33.43 o 
   5  14   0    11148.72    10859.87    531.43 o 
   6  14   0      561.29      583.63     38.66 o 
   7  14   0      104.16       92.56     24.76 o 
   8  14   0      883.11      855.27     34.92 o 
   9  14   0       25.13       37.52     21.60 o 
   1  15   0     7733.99     8186.90    121.92 o 
   2  15   0     2158.13     2111.95     59.32 o 
   3  15   0     1715.39     1641.55     43.84 o 
   4  15   0      795.34      798.58     25.55 o 
   5  15   0      896.85      809.91     42.69 o 
   6  15   0      248.80      282.12     48.42 o 
   7  15   0      688.70      684.19     43.55 o 
   8  15   0       37.55       37.52     21.52 o 
   9  15   0      819.21      996.25     64.79 o 
   0  16   0      946.71     1090.33     81.92 o 
   1  16   0     2958.59     2842.61     70.83 o 
   2  16   0     1535.04     1606.34     40.17 o 
   3  16   0      428.42      381.57     49.44 o 
   4  16   0      257.36      246.71     21.95 o 
   5  16   0     4149.92     4154.28    115.24 o 
   6  16   0      824.23      769.53     34.24 o 
   7  16   0      169.23      142.96     39.61 o 
   8  16   0        8.76       22.61     15.62 o 
   9  16   0      181.55      158.13     49.71 o 
   1  17   0      249.98      284.98     63.65 o 
   2  17   0       34.25       28.43      9.02 o 
   3  17   0        3.32        5.20     13.91 o 
   4  17   0     2568.59     2539.61     73.73 o 
   5  17   0      129.16      109.67     25.47 o 
   6  17   0       45.54       50.55     20.81 o 
   7  17   0      334.46      350.01     79.21 o 
   8  17   0       10.35        0.94     20.19 o 
   0  18   0     3479.88     3772.28    154.93 o 
   1  18   0      156.30      176.83     31.25 o 
   2  18   0      156.93      202.06     36.49 o 
   3  18   0     5682.28     5888.02    118.83 o 
   4  18   0      124.56      138.35     32.97 o 
   5  18   0     1628.02     1646.43     60.72 o 
   6  18   0      202.80      222.03     62.35 o 
   7  18   0      175.59      194.91     48.58 o 
   8  18   0      124.01       93.79     25.39 o 
   1  19   0      147.79      152.03     30.55 o 
   2  19   0      358.53      317.49     56.54 o 
   3  19   0      349.62      405.39     64.56 o 
   4  19   0     1947.41     2101.71     70.57 o 
   5  19   0      324.63      290.34     71.07 o 
   6  19   0      181.72      179.24     50.88 o 
   7  19   0      410.01      442.03     50.58 o 
   0  20   0       85.82       82.84     33.30 o 
   1  20   0     1648.11     1428.70    192.25 o 
   2  20   0      129.55      125.79     23.68 o 
   3  20   0      500.60      517.74    104.85 o 
   4  20   0      243.17      259.62     50.78 o 
   5  20   0      196.25      183.98     55.15 o 
   6  20   0       40.48       37.07     24.10 o 
   1  21   0       88.27       66.90     25.50 o 
   2  21   0       21.87       28.68     13.51 o 
   3  21   0      163.60      152.48     37.90 o 
   4  21   0     1744.60     1757.27     63.66 o 
   5  21   0      105.54       98.56     34.78 o 
   6  21   0      572.25      520.87    111.06 o 
   0  22   0       44.38       32.23     21.89 o 
   1  22   0      787.94      785.91     49.93 o 
   2  22   0      377.17      355.00     65.86 o 
   3  22   0      145.09      128.61     36.39 o 
   4  22   0        1.57       18.88     23.29 o 
   5  22   0      232.55      212.03     58.49 o 
   1  23   0      161.89      210.12     59.98 o 
   2  23   0      423.02      485.99     47.04 o 
   3  23   0       10.45       15.96     14.93 o 
   0  24   0      103.94       46.50     26.56 o 
   1  24   0       15.16       -7.55     26.57 o 
 -12   1   1      577.15      550.44    139.98 o 
 -11   1   1     1668.36     1762.89     87.78 o 
 -10   1   1      411.74      450.85     21.47 o 
  -9   1   1       79.50       91.08     21.90 o 
  -8   1   1     1619.71     1494.32     31.55 o 
  -7   1   1      218.91      207.55     17.58 o 
  -6   1   1     6142.61     6324.77    102.18 o 
  -5   1   1      865.59      811.56     18.22 o 
  -4   1   1     1673.55     1541.32     37.66 o 
  -3   1   1    26285.60    25128.96    339.44 o 
  -2   1   1     9748.28     9376.87    216.35 o 
  -1   1   1    17218.99    16822.72    183.60 o 
   0   1   1      162.56      180.79      3.80 o 
   1   1   1       31.78       44.44      3.19 o 
   2   1   1     1618.55     1572.23     17.11 o 
   3   1   1     2543.19     2542.67     22.39 o 
   4   1   1     9268.23     9067.22     94.76 o 
   5   1   1     6694.09     6268.31     79.48 o 
   6   1   1       71.08       79.06      7.70 o 
   7   1   1     9294.98     9642.10    131.15 o 
   8   1   1     1795.75     1977.69     42.32 o 
   9   1   1      517.22      538.89     23.46 o 
  10   1   1      165.29      211.44     57.28 o 
  11   1   1       23.98       53.53     32.77 o 
  12   1   1     1017.95     1055.77     62.81 o 
 -12   2   1      938.95      852.98     75.98 o 
 -11   2   1       17.40       41.74     23.54 o 
 -10   2   1      549.48      543.72     22.88 o 
  -9   2   1     1131.35     1145.19     37.42 o 
  -8   2   1      738.39      645.59     22.98 o 
  -7   2   1     1705.54     1642.01     33.13 o 
  -6   2   1     1924.46     1994.92     43.44 o 
  -5   2   1     1388.72     1336.46     40.50 o 
  -4   2   1        0.41        7.54      3.70 o 
  -3   2   1       75.12       64.50      8.85 o 
  -2   2   1    31446.74    29797.88    247.16 o 
  -1   2   1     3434.73     3553.29     44.20 o 
   0   2   1    34066.64    30097.61    270.86 o 
   1   2   1      317.04      312.26      5.04 o 
   2   2   1     6747.67     6624.13     51.03 o 
   3   2   1    20330.84    20262.03    147.65 o 
   4   2   1     7009.43     7371.48     48.05 o 
   5   2   1     3841.12     4245.65     37.52 o 
   6   2   1     1899.78     1824.92     38.71 o 
   7   2   1       17.36       30.42      5.83 o 
   8   2   1        9.70       16.45      5.39 o 
   9   2   1       90.65       83.46     23.13 o 
  10   2   1      239.55      258.92     69.58 o 
  11   2   1        9.47       27.85     20.40 o 
  12   2   1      666.73      570.46    192.06 o 
 -12   3   1      619.74      487.58    190.14 o 
 -11   3   1      800.06      831.84     71.99 o 
 -10   3   1      910.78      945.14     44.02 o 
  -9   3   1      685.91      675.89     27.34 o 
  -8   3   1      485.52      463.57     18.45 o 
  -7   3   1      237.17      226.40     16.74 o 
  -6   3   1     1564.26     1445.61     37.67 o 
  -5   3   1     3155.19     2815.09     47.04 o 
  -4   3   1     2431.47     2419.18     34.96 o 
  -3   3   1    41008.02    39363.68    397.08 o 
  -2   3   1    12212.93    12040.60     90.17 o 
  -1   3   1    29110.87    25625.66    141.22 o 
   0   3   1     4645.64     4632.11     36.47 o 
   1   3   1    10011.79     9818.12    108.05 o 
   2   3   1    17052.08    16205.79    138.08 o 
   3   3   1      972.74      846.54      8.85 o 
   4   3   1     4461.20     4424.17     50.65 o 
   5   3   1    15489.29    15719.25    335.04 o 
   6   3   1     1251.41     1307.26     29.73 o 
   7   3   1     7257.62     7439.42    114.25 o 
   8   3   1      942.84      882.49     35.91 o 
   9   3   1       80.75       78.59     21.34 o 
  10   3   1     2522.28     2648.60    117.12 o 
  11   3   1      133.93      189.43     60.36 o 
  12   3   1       20.31       35.80     21.75 o 
 -11   4   1        5.34       44.24     27.91 o 
 -10   4   1      671.11      688.14     65.17 o 
  -9   4   1       29.83       38.76     10.94 o 
  -8   4   1      578.30      557.41     16.62 o 
  -7   4   1       53.38       67.73     11.86 o 
  -6   4   1     1542.95     1365.95     32.00 o 
  -5   4   1     2382.11     2416.70     41.08 o 
  -4   4   1        7.10        4.39      3.94 o 
  -3   4   1     8193.84     8592.66     74.69 o 
  -2   4   1    44780.71    42014.94    350.51 o 
  -1   4   1    10170.92     9550.61    111.04 o 
   0   4   1     5449.00     5253.53     78.33 o 
   1   4   1     1282.98     1339.16     14.24 o 
   2   4   1     6123.33     6512.02     36.68 o 
   3   4   1       25.45       29.24      3.86 o 
   4   4   1       12.19       10.71      3.18 o 
   5   4   1     1304.79     1361.38     25.82 o 
   6   4   1     1846.65     1827.82     39.53 o 
   7   4   1     1960.87     2000.67     37.37 o 
   8   4   1      112.98      113.07     11.75 o 
   9   4   1      478.37      456.99     25.09 o 
  10   4   1      676.53      710.86    175.64 o 
  11   4   1      363.53      331.38     88.72 o 
 -11   5   1       36.05       50.52     30.93 o 
 -10   5   1     1079.37     1107.47     50.27 o 
  -9   5   1     1439.79     1443.40     46.70 o 
  -8   5   1     4979.45     4983.30    126.06 o 
  -7   5   1       16.09       16.62      7.97 o 
  -6   5   1    14113.78    14239.81    223.19 o 
  -5   5   1     5963.63     6001.58    120.11 o 
  -4   5   1      428.38      393.88     10.86 o 
  -3   5   1    14266.35    14907.72     89.11 o 
  -2   5   1     3016.68     3006.86     34.79 o 
  -1   5   1    24477.73    23096.41    119.00 o 
   0   5   1     9719.21     8863.33    142.22 o 
   1   5   1     8125.92     8021.19    100.60 o 
   2   5   1     1119.24      941.60      9.99 o 
   3   5   1     4478.67     4240.96     33.58 o 
   4   5   1       87.48       83.37     10.56 o 
   5   5   1      300.58      302.15     12.71 o 
   6   5   1      110.89      109.10     10.06 o 
   7   5   1     3311.83     3287.24     49.45 o 
   8   5   1      126.53      110.62      8.21 o 
   9   5   1     2139.29     2164.54     87.38 o 
  10   5   1     1170.61     1377.57     63.19 o 
  11   5   1      599.53      713.62     65.02 o 
 -11   6   1        1.33       31.84     25.79 o 
 -10   6   1     1666.40     1712.65     58.79 o 
  -9   6   1     1302.66     1289.58     50.68 o 
  -8   6   1     1957.28     2046.72     46.98 o 
  -7   6   1     3144.73     3158.96     77.47 o 
  -6   6   1      589.86      522.43     21.12 o 
  -5   6   1       65.69       64.37     12.00 o 
  -4   6   1     9741.84    10443.36    173.75 o 
  -3   6   1     2302.82     2356.94     40.77 o 
  -2   6   1      642.80      687.31     12.36 o 
  -1   6   1      301.27      300.73      8.43 o 
   0   6   1      801.75      788.12     19.18 o 
   1   6   1       85.07       82.67      4.83 o 
   2   6   1      298.79      313.50      7.10 o 
   3   6   1     1986.75     1994.52     23.06 o 
   4   6   1      416.00      375.26     11.52 o 
   5   6   1     2572.26     2692.83     44.19 o 
   6   6   1      435.19      407.33     15.90 o 
   7   6   1       39.03       38.81      7.09 o 
   8   6   1       12.41       12.94      4.26 o 
   9   6   1       75.64       87.16     22.89 o 
  10   6   1      130.04      141.31     40.10 o 
  11   6   1       17.40        6.24     20.11 o 
 -11   7   1       45.22       62.31     24.24 o 
 -10   7   1      200.71      199.93     46.53 o 
  -9   7   1     1754.68     1807.29     70.34 o 
  -8   7   1     2492.58     2654.82     59.54 o 
  -7   7   1        1.12        4.54      8.66 o 
  -6   7   1     2316.92     2225.38     46.89 o 
  -5   7   1    16657.12    17448.26    170.65 o 
  -4   7   1     1642.16     1531.44     33.00 o 
  -3   7   1     2197.95     2014.24     30.88 o 
  -2   7   1     1995.22     2055.19     30.36 o 
  -1   7   1     2655.22     2557.79     27.68 o 
   0   7   1     5796.72     5559.82     64.64 o 
   1   7   1     3438.66     3540.43     29.14 o 
   2   7   1     3717.28     3463.37     21.99 o 
   3   7   1     4162.26     3963.20     30.54 o 
   4   7   1     2260.64     2045.95     35.94 o 
   5   7   1     1576.04     1579.76     35.78 o 
   6   7   1      224.80      217.17     11.65 o 
   7   7   1      862.79      857.77     29.57 o 
   8   7   1       92.89       77.79     19.80 o 
   9   7   1     1301.02     1326.29     60.22 o 
  10   7   1      445.57      494.78     58.35 o 
  11   7   1       48.81       45.34     23.09 o 
 -11   8   1       81.88       88.01     29.83 o 
 -10   8   1       15.18       19.14     11.43 o 
  -9   8   1      668.91      638.70     26.67 o 
  -8   8   1     2362.20     2367.43     56.24 o 
  -7   8   1     1737.13     1751.52     50.38 o 
  -6   8   1      696.15      681.29     30.92 o 
  -5   8   1     3610.11     3889.32     67.24 o 
  -4   8   1     3444.16     3700.40     48.78 o 
  -3   8   1     3282.24     3428.06     42.72 o 
  -2   8   1     5095.56     5252.11     75.26 o 
  -1   8   1     1540.02     1552.61     24.07 o 
   0   8   1     1925.81     1656.71     23.12 o 
   1   8   1     3005.31     2924.24     34.59 o 
   2   8   1      377.88      371.53      6.79 o 
   3   8   1     1074.80     1067.63     27.48 o 
   4   8   1     4421.46     4253.60     40.72 o 
   5   8   1     1452.32     1438.31     37.46 o 
   6   8   1      568.35      612.79     24.05 o 
   7   8   1     1420.59     1388.71     33.37 o 
   8   8   1      432.77      422.13     18.11 o 
   9   8   1      869.98      962.95     32.46 o 
  10   8   1       38.90       40.71     22.57 o 
  11   8   1      293.84      288.69    122.21 o 
 -11   9   1     1096.98     1123.97     60.46 o 
 -10   9   1      556.83      590.12     40.12 o 
  -9   9   1      147.20      177.10     36.95 o 
  -8   9   1     5218.19     5261.24     98.87 o 
  -7   9   1       66.39       77.89     20.40 o 
  -6   9   1      415.68      432.27     22.17 o 
  -5   9   1    11952.64    12822.85    245.00 o 
  -4   9   1     2631.61     2575.78     41.81 o 
  -3   9   1     8476.85     8183.48    104.23 o 
  -2   9   1      159.48      190.25      9.79 o 
  -1   9   1      888.91      876.91     18.82 o 
   0   9   1     9916.17    10062.69    214.82 o 
   1   9   1       14.45       19.52      2.72 o 
   2   9   1    11582.33    12786.29    196.42 o 
   3   9   1      770.77      767.59     23.76 o 
   4   9   1     2592.60     2618.75     31.45 o 
   5   9   1     7518.64     7602.99    166.47 o 
   6   9   1      109.40       86.29     17.25 o 
   7   9   1      117.93      123.79     24.59 o 
   8   9   1      544.24      526.05     23.09 o 
   9   9   1      146.22      119.86     38.16 o 
  10   9   1      893.10      847.60     61.86 o 
  11   9   1      552.48      504.66    137.23 o 
 -11  10   1      102.39       95.09     39.40 o 
 -10  10   1       67.54       77.66     20.52 o 
  -9  10   1      110.50      104.48     22.45 o 
  -8  10   1     2736.80     2633.52     62.28 o 
  -7  10   1      167.41      111.24     29.47 o 
  -6  10   1       13.56       19.33     13.91 o 
  -5  10   1      320.74      324.19     31.60 o 
  -4  10   1      550.04      520.33     20.23 o 
  -3  10   1      136.26      155.04     13.36 o 
  -2  10   1     8652.05     9555.23     75.58 o 
  -1  10   1     1380.66     1449.66     23.14 o 
   0  10   1     6340.11     6291.81    169.47 o 
   1  10   1      180.96      124.06     14.12 o 
   2  10   1       37.71       28.62      6.96 o 
   3  10   1      213.91      251.12     12.78 o 
   4  10   1      793.74      748.84     23.21 o 
   5  10   1     1598.07     1550.20     48.67 o 
   6  10   1       38.87       78.49     20.06 o 
   7  10   1       93.76      105.46     26.20 o 
   8  10   1     2566.62     2531.89     57.51 o 
   9  10   1       19.07       22.63     14.94 o 
  10  10   1       95.38      113.84     32.21 o 
  11  10   1        3.26       22.14     21.46 o 
 -10  11   1     1145.22     1146.66     61.55 o 
  -9  11   1        2.04       -1.75     13.06 o 
  -8  11   1     2610.71     2578.50     70.75 o 
  -7  11   1      114.23      117.65     25.01 o 
  -6  11   1     2174.01     2228.50     65.51 o 
  -5  11   1      159.87      163.33     31.12 o 
  -4  11   1     2912.99     2881.54     49.48 o 
  -3  11   1     5279.68     4410.58    386.95 o 
  -2  11   1     1645.69     1573.67     27.88 o 
  -1  11   1     8841.90     9117.56     84.80 o 
   0  11   1     4448.53     4330.20     56.17 o 
   1  11   1        2.18        1.05      6.08 o 
   2  11   1     2042.26     1785.89     52.48 o 
   3  11   1      166.86      186.04     21.88 o 
   4  11   1     2148.73     2036.07     48.12 o 
   5  11   1     2212.86     2166.76     62.85 o 
   6  11   1      106.99      125.27     31.29 o 
   7  11   1     2276.05     2308.16     59.11 o 
   8  11   1      362.67      354.18     28.80 o 
   9  11   1      650.67      613.16     50.41 o 
  10  11   1       42.63       40.61     28.28 o 
 -10  12   1       17.97       11.05     22.59 o 
  -9  12   1      796.97      785.28     35.10 o 
  -8  12   1      114.39      121.93     28.79 o 
  -7  12   1     2360.07     2205.06     60.58 o 
  -6  12   1      238.31      273.44     60.16 o 
  -5  12   1     2354.37     2212.32     66.32 o 
  -4  12   1      160.51      116.91     24.23 o 
  -3  12   1     3891.75     3937.05     60.99 o 
  -2  12   1     2480.90     2541.16     66.24 o 
  -1  12   1     5933.83     5732.87     80.10 o 
   0  12   1      466.64      416.87     81.79 o 
   1  12   1      820.53      817.01     22.61 o 
   2  12   1      440.31      486.62     19.45 o 
   3  12   1       35.31       42.17      8.32 o 
   4  12   1     1446.68     1502.11     38.67 o 
   5  12   1     2779.85     2710.37     78.31 o 
   6  12   1     4992.04     5004.92    114.21 o 
   7  12   1     2592.33     2652.35     82.86 o 
   8  12   1      147.95      144.93     34.04 o 
   9  12   1     1453.49     1439.08    280.56 o 
  10  12   1      417.16      391.01    184.11 o 
 -10  13   1     1158.55     1199.74     73.00 o 
  -9  13   1        4.93        9.63     11.76 o 
  -8  13   1      285.46      329.86     72.82 o 
  -7  13   1     2832.84     2687.66     73.78 o 
  -6  13   1     1984.31     1837.24     62.21 o 
  -5  13   1      713.84      615.69     41.65 o 
  -4  13   1      404.87      368.22     25.91 o 
  -3  13   1     5051.65     5024.90     72.07 o 
  -2  13   1     1166.33     1047.74     38.83 o 
  -1  13   1     2197.73     2042.33    126.39 o 
   0  13   1     6308.18     6329.13    139.21 o 
   1  13   1        5.63       14.96     10.47 o 
   2  13   1     3463.49     3384.03     63.31 o 
   3  13   1        6.97       13.42      4.34 o 
   4  13   1     3484.88     3600.76    140.92 o 
   5  13   1       24.90       30.58     10.43 o 
   6  13   1     1228.16     1286.76     46.98 o 
   7  13   1      267.90      291.47     64.61 o 
   8  13   1       11.25       16.35      8.62 o 
   9  13   1      267.80      277.42     72.51 o 
  10  13   1       66.94       41.34     36.41 o 
  -9  14   1        6.13       28.26     19.41 o 
  -8  14   1        4.05       14.43     14.55 o 
  -7  14   1      195.91      174.12     38.33 o 
  -6  14   1      921.61      830.60     40.46 o 
  -5  14   1       12.81       13.97      7.53 o 
  -4  14   1     2930.90     2879.57     55.79 o 
  -3  14   1       30.66       23.04      5.93 o 
  -2  14   1     2714.01     2588.95     52.35 o 
  -1  14   1     1935.38     1579.77    155.81 o 
   0  14   1       56.21       45.46     10.88 o 
   1  14   1       14.65       29.04      9.73 o 
   2  14   1      885.67      863.52     31.80 o 
   3  14   1     2743.84     2651.54    101.22 o 
   4  14   1        9.41       18.44      7.45 o 
   5  14   1     2819.48     2786.46    107.53 o 
   6  14   1     5036.39     4932.12    104.15 o 
   7  14   1       16.75       27.06     13.71 o 
   8  14   1       56.92       33.73     14.69 o 
   9  14   1      188.37      163.89     60.87 o 
  -9  15   1       57.95       50.03     19.79 o 
  -8  15   1      604.70      535.11     46.13 o 
  -7  15   1      171.14      164.47     38.41 o 
  -6  15   1     2015.79     1905.60     77.97 o 
  -5  15   1       16.38       22.84     16.03 o 
  -4  15   1       97.99       84.84     15.60 o 
  -3  15   1      527.25      464.19     52.42 o 
  -2  15   1     2487.09     2463.87     51.88 o 
  -1  15   1     1005.23      991.16     42.45 o 
   0  15   1       27.76       29.41     11.22 o 
   1  15   1      711.30      725.75     31.61 o 
   2  15   1     8169.84     8415.67    108.15 o 
   3  15   1      288.23      241.21     18.00 o 
   4  15   1      784.56      756.85     21.69 o 
   5  15   1     1311.60     1303.13     52.98 o 
   6  15   1       23.38       13.61     15.29 o 
   7  15   1      919.72      895.91     39.30 o 
   8  15   1       40.35       44.44     15.39 o 
   9  15   1      123.90      134.29     61.48 o 
  -9  16   1      188.66      145.03     34.87 o 
  -8  16   1        7.62       21.44     17.04 o 
  -7  16   1     1138.16     1187.93     52.66 o 
  -6  16   1        1.21        0.52     19.56 o 
  -5  16   1      362.71      400.84     20.30 o 
  -4  16   1      146.76      136.50     10.64 o 
  -3  16   1       39.58       42.70     10.99 o 
  -2  16   1       57.81       58.16     10.78 o 
  -1  16   1      220.94      160.62     74.25 o 
   0  16   1      354.37      430.67     65.82 o 
   1  16   1      268.38      288.81     52.71 o 
   2  16   1     2219.42     2130.40     46.00 o 
   3  16   1     2513.31     2290.27    105.20 o 
   4  16   1     1936.48     1948.45     63.59 o 
   5  16   1      627.26      533.09     34.43 o 
   6  16   1      915.34      948.41     39.40 o 
   7  16   1      794.59      770.98     55.14 o 
   8  16   1       65.00       57.07     21.04 o 
   9  16   1      276.07      251.71     89.80 o 
  -8  17   1      811.39      705.01     44.27 o 
  -7  17   1      575.05      581.82     44.22 o 
  -6  17   1     1546.10     1556.43     64.23 o 
  -5  17   1     1271.90     1307.95     46.17 o 
  -4  17   1      209.82      219.46     48.38 o 
  -3  17   1       39.60       40.26     12.08 o 
  -2  17   1      181.87      225.30     35.85 o 
  -1  17   1     1895.13     1852.53     50.59 o 
   0  17   1     1434.51     1510.51     48.48 o 
   1  17   1     1132.21     1133.13     42.44 o 
   2  17   1    13349.11    14321.17    436.58 o 
   3  17   1      426.52      475.64     72.18 o 
   4  17   1     2518.26     2500.34     78.15 o 
   5  17   1       69.48       79.67     22.28 o 
   6  17   1        5.13       16.88     18.58 o 
   7  17   1      289.20      310.91     84.84 o 
   8  17   1        2.11        0.64     18.80 o 
  -8  18   1      373.01      377.83    110.96 o 
  -7  18   1     1392.36     1458.48     55.84 o 
  -6  18   1      273.71      265.85     53.93 o 
  -5  18   1      120.29      112.63     28.61 o 
  -4  18   1       74.77       59.24     34.96 o 
  -3  18   1      239.76      213.19     20.81 o 
  -2  18   1     1792.77     1794.78     51.47 o 
  -1  18   1       38.15       44.50     14.32 o 
   0  18   1     4360.27     4245.86     83.16 o 
   1  18   1     6600.28     6979.78    131.73 o 
   2  18   1       95.46      105.67     24.61 o 
   3  18   1     1473.44     1467.77     58.69 o 
   4  18   1     2012.86     1963.69     74.69 o 
   5  18   1      133.31      137.50     40.79 o 
   6  18   1       24.31       28.35     21.54 o 
   7  18   1      121.10       88.39     24.08 o 
   8  18   1      382.41      371.91     41.77 o 
  -7  19   1      193.05      168.56     52.13 o 
  -6  19   1        3.76       23.82     16.81 o 
  -5  19   1      635.14      644.88     38.07 o 
  -4  19   1      113.65      133.01     32.23 o 
  -3  19   1       47.77       34.38     15.55 o 
  -2  19   1       48.07       46.58     13.98 o 
  -1  19   1      442.37      446.47     75.12 o 
   0  19   1      338.57      406.55     63.64 o 
   1  19   1      153.94      152.92     29.32 o 
   2  19   1      481.43      547.54     98.81 o 
   3  19   1      453.43      418.66     93.98 o 
   4  19   1      254.46      253.73     48.47 o 
   5  19   1      374.94      322.32    105.69 o 
   6  19   1      243.22      233.33     59.43 o 
   7  19   1       91.18       79.37     31.14 o 
  -6  20   1      227.92      235.01     67.50 o 
  -5  20   1      281.26      269.84     77.48 o 
  -4  20   1       39.13       40.64     11.32 o 
  -3  20   1       55.15       55.85     16.90 o 
  -2  20   1      952.11      981.86     70.42 o 
  -1  20   1      435.56      409.34     66.90 o 
   0  20   1      319.94      268.30     52.41 o 
   1  20   1     3066.14     3239.76     99.21 o 
   2  20   1      868.73      934.31     43.01 o 
   3  20   1      109.31      134.32     27.91 o 
   4  20   1      561.92      138.70    240.71 o 
   5  20   1       26.33       30.34     22.41 o 
   6  20   1       16.19        2.39     16.85 o 
  -6  21   1      205.87      191.96     62.50 o 
  -5  21   1       12.79       19.14     17.45 o 
  -4  21   1      327.03      289.03     69.03 o 
  -3  21   1      936.12      986.92     45.51 o 
  -2  21   1        3.44       19.48     10.76 o 
  -1  21   1      278.64      339.14     66.32 o 
   0  21   1     2141.29     2174.63     62.15 o 
   1  21   1      126.45      109.13     27.35 o 
   2  21   1      887.84      859.42     35.11 o 
   3  21   1      307.80      314.36     59.55 o 
   4  21   1     1056.47     1076.77     46.61 o 
   5  21   1      160.99      190.08     46.64 o 
  -5  22   1      674.05      806.50     57.31 o 
  -4  22   1      139.40      133.31     34.24 o 
  -3  22   1       35.02       35.20     16.04 o 
  -2  22   1      389.57      408.76     72.95 o 
  -1  22   1     1346.14     1323.50     59.09 o 
   0  22   1       21.84       39.02     16.54 o 
   1  22   1      418.40      130.42    143.56 o 
   2  22   1       33.16       24.32     13.76 o 
   3  22   1      384.98      371.76     75.55 o 
   4  22   1       52.82       57.21     16.84 o 
   5  22   1       53.17       75.19     19.39 o 
  -3  23   1      847.44      899.47     46.50 o 
  -2  23   1      541.21      572.60    106.86 o 
  -1  23   1       24.62       31.52     14.53 o 
   0  23   1     1525.13     1568.51     55.92 o 
   1  23   1       21.99       30.26     16.03 o 
   2  23   1        8.33       18.19     14.95 o 
   3  23   1       12.98       17.84     16.20 o 
  -1  24   1     1813.50     1850.64     79.73 o 
   0  24   1       11.67       33.10     17.18 o 
   1  24   1      183.82      157.65     51.89 o 
 -12   0   2     1601.52     1724.37    116.54 o 
 -11   0   2      633.47      758.02    260.43 o 
 -10   0   2      320.38      294.05     52.14 o 
  -9   0   2      109.10      174.18     53.26 o 
  -8   0   2      274.95      300.10     29.53 o 
  -7   0   2     1808.03     1778.89     66.06 o 
  -6   0   2     2500.07     2384.94     73.21 o 
  -5   0   2     6046.53     6521.51     83.80 o 
  -4   0   2     4004.73     3828.13     51.13 o 
  -3   0   2     9904.56     9512.79     72.83 o 
  -2   0   2      596.49      565.19     16.10 o 
  -1   0   2      115.24      107.67      5.82 o 
   0   0   2    10321.27     9848.88    128.31 o 
   1   0   2     5424.15     5177.33     50.63 o 
   2   0   2     7431.45     6852.85     40.93 o 
   3   0   2    11878.96    13144.39    175.16 o 
   4   0   2    18039.12    18668.67    252.29 o 
   5   0   2     5609.09     5609.26     91.63 o 
   6   0   2     5239.41     5905.11    171.74 o 
   7   0   2       74.37      152.32     60.59 o 
   8   0   2       50.76       22.94     36.52 o 
   9   0   2      889.95      955.93     81.48 o 
  10   0   2      111.33      155.03     57.67 o 
  11   0   2      159.39      174.84     75.91 o 
  12   0   2      749.83      831.91     77.18 o 
 -12   1   2        0.40       10.35     21.14 o 
 -11   1   2       28.75       37.20     24.95 o 
 -10   1   2       23.74       25.23     10.84 o 
  -9   1   2      236.80      215.08     45.76 o 
  -8   1   2      176.97      181.36     39.37 o 
  -7   1   2        3.57        9.31      5.83 o 
  -6   1   2      434.34      432.45     17.56 o 
  -5   1   2     1680.69     1703.23     31.32 o 
  -4   1   2       37.62       25.70      4.38 o 
  -3   1   2      435.82      440.95     10.26 o 
  -2   1   2      631.06      588.52      9.09 o 
  -1   1   2     1686.57     1633.02     21.23 o 
   0   1   2    18202.32    17124.90    112.32 o 
   1   1   2       12.67       12.02      1.71 o 
   2   1   2    43713.59    41852.60    513.79 o 
   3   1   2     6660.59     7326.15     64.24 o 
   4   1   2      480.85      493.49      9.20 o 
   5   1   2      974.84      969.13     28.53 o 
   6   1   2      887.65      860.22     30.89 o 
   7   1   2      275.38      330.68     42.38 o 
   8   1   2        4.34       20.33     18.09 o 
   9   1   2       13.80       21.05     24.29 o 
  10   1   2       57.90       59.37     20.73 o 
  11   1   2        1.96       19.85     18.43 o 
 -12   2   2      346.30      364.81    113.24 o 
 -11   2   2     1306.60     1149.03     90.61 o 
 -10   2   2        0.36        3.52      8.23 o 
  -9   2   2     2045.81     2100.50     48.70 o 
  -8   2   2      571.15      516.88     21.83 o 
  -7   2   2     1328.72     1342.62     48.62 o 
  -6   2   2     8722.69     9031.27    120.15 o 
  -5   2   2     1222.14     1147.05     34.05 o 
  -4   2   2    10057.37     9843.00    176.33 o 
  -3   2   2     2770.68     2478.75     32.71 o 
  -2   2   2      315.05      270.67      7.30 o 
  -1   2   2      553.05      554.65     10.50 o 
   0   2   2     1252.67     1138.07     10.99 o 
   1   2   2     5227.21     5147.55     40.30 o 
   2   2   2    15848.30    14862.03    111.95 o 
   3   2   2      278.37      280.41      6.25 o 
   4   2   2    13290.28    13150.37    160.00 o 
   5   2   2     8218.95     8426.02    126.13 o 
   6   2   2     1158.21     1162.92     33.50 o 
   7   2   2     1240.66     1223.06     29.33 o 
   8   2   2       11.09        8.94      8.15 o 
   9   2   2     1667.89     1687.67     58.30 o 
  10   2   2      196.71      240.47     76.68 o 
  11   2   2      935.34      969.16     51.04 o 
 -11   3   2      186.58      181.82     65.11 o 
 -10   3   2      179.54      199.95     33.55 o 
  -9   3   2      200.93      237.37     49.31 o 
  -8   3   2      148.20      171.01     35.88 o 
  -7   3   2       40.11       41.09      8.05 o 
  -6   3   2     1384.53     1313.56     32.12 o 
  -5   3   2     3763.49     3942.86     60.26 o 
  -4   3   2     5286.83     5418.98     55.09 o 
  -3   3   2     1918.27     2079.77     48.38 o 
  -2   3   2      511.42      493.77     10.61 o 
  -1   3   2       29.08       62.87      8.50 o 
   0   3   2     3272.24     3220.93     40.45 o 
   1   3   2      460.69      464.32      7.69 o 
   2   3   2      323.37      266.47      5.23 o 
   3   3   2     7458.22     7466.54     32.98 o 
   4   3   2     7603.88     7871.02     86.59 o 
   5   3   2      334.09      385.40     13.48 o 
   6   3   2     2439.72     2589.48     36.10 o 
   7   3   2      916.66      857.88     31.49 o 
   8   3   2      720.57      722.73     29.04 o 
   9   3   2       71.06       56.54     26.32 o 
  10   3   2      372.02      388.24    132.63 o 
  11   3   2        4.36       27.98     18.95 o 
 -11   4   2      136.07      157.17     53.94 o 
 -10   4   2      486.59      499.20     27.34 o 
  -9   4   2     2398.03     2472.17     57.92 o 
  -8   4   2     2100.69     2055.64     40.20 o 
  -7   4   2      570.48      608.84     24.14 o 
  -6   4   2     3922.28     3889.73     53.11 o 
  -5   4   2     2288.41     2365.06     41.18 o 
  -4   4   2      954.83      939.22     19.69 o 
  -3   4   2     1290.54     1240.00     17.78 o 
  -2   4   2     8152.76     8122.43     78.47 o 
  -1   4   2     6184.03     5688.73     46.72 o 
   0   4   2     1967.82     1804.41     15.72 o 
   1   4   2    10468.38    10552.51    114.72 o 
   2   4   2     7896.42     7948.05     51.25 o 
   3   4   2       78.32       67.92      6.34 o 
   4   4   2    11902.15    12270.26     95.04 o 
   5   4   2      569.34      702.70     17.84 o 
   6   4   2     2756.59     2699.58    165.63 o 
   7   4   2     2121.46     2155.54     56.89 o 
   8   4   2       46.42       46.59     13.97 o 
   9   4   2      172.32      153.53     17.39 o 
  10   4   2      159.45      165.33     67.16 o 
  11   4   2       50.34       91.48     33.70 o 
 -11   5   2      151.10      140.26     37.22 o 
 -10   5   2       44.57       36.43      8.88 o 
  -9   5   2        5.89       10.17     11.38 o 
  -8   5   2      701.06      620.20     27.23 o 
  -7   5   2        0.82        5.19     10.82 o 
  -6   5   2       36.97       34.48      7.70 o 
  -5   5   2     1593.71     1630.69     37.42 o 
  -4   5   2     1223.43     1220.05     25.93 o 
  -3   5   2      920.90      912.79     16.39 o 
  -2   5   2     1763.64     1836.24     22.40 o 
  -1   5   2     2606.33     2549.02     56.18 o 
   0   5   2      294.12      309.14      6.43 o 
   1   5   2       51.34       67.27      8.23 o 
   2   5   2     2336.81     2247.88     20.17 o 
   3   5   2       27.41       28.53      3.33 o 
   4   5   2      138.92      153.62      5.85 o 
   5   5   2      244.56      282.68     12.00 o 
   6   5   2        8.04       13.30      3.95 o 
   7   5   2        7.67        8.75      3.58 o 
   8   5   2      362.75      281.24     30.86 o 
   9   5   2       97.28       99.85     22.40 o 
  10   5   2       34.21       47.02     21.45 o 
  11   5   2      125.72      148.02     46.09 o 
 -11   6   2      567.68      530.22    140.73 o 
 -10   6   2      221.06      236.64     48.12 o 
  -9   6   2     3308.02     3295.29    105.64 o 
  -8   6   2     4896.54     5005.46     92.42 o 
  -7   6   2       98.46      123.07     26.98 o 
  -6   6   2     3382.21     3424.37     66.56 o 
  -5   6   2      637.56      674.58     20.50 o 
  -4   6   2     1594.38     1571.93     33.49 o 
  -3   6   2      658.29      577.93     13.54 o 
  -2   6   2     5380.54     5526.60     44.55 o 
  -1   6   2    32704.43    29051.83    760.14 o 
   0   6   2     8889.94     8725.61     79.16 o 
   1   6   2     9273.60     9401.05     49.43 o 
   2   6   2    16807.44    16937.62    177.14 o 
   3   6   2      105.55      120.74      7.91 o 
   4   6   2     7774.72     8463.30    100.62 o 
   5   6   2      269.04      236.68      9.30 o 
   6   6   2     2674.28     2696.48     56.37 o 
   7   6   2    11748.09    12380.29    269.91 o 
   8   6   2       25.07       15.05      8.10 o 
   9   6   2     1153.80     1208.07     52.58 o 
  10   6   2      665.81      625.02     60.03 o 
  11   6   2       21.80       34.85     28.96 o 
 -11   7   2     1206.16     1139.73     69.86 o 
 -10   7   2       17.81       30.30     11.05 o 
  -9   7   2        4.98       24.25     12.96 o 
  -8   7   2       47.68       52.73     12.85 o 
  -7   7   2      296.32      286.12     57.38 o 
  -6   7   2     2338.24     2371.26     58.79 o 
  -5   7   2      568.53      644.43     24.82 o 
  -4   7   2     2876.83     3213.15     77.84 o 
  -3   7   2     3137.09     3200.73     55.39 o 
  -2   7   2      196.66      284.11      8.63 o 
  -1   7   2     4968.56     5319.64     76.53 o 
   0   7   2     1135.97     1092.02     12.21 o 
   1   7   2     5088.71     5197.85     43.12 o 
   2   7   2     1042.83     1037.35     14.24 o 
   3   7   2      985.75     1037.55     15.30 o 
   4   7   2     3438.44     3730.02     33.90 o 
   5   7   2      856.73      829.16     16.22 o 
   6   7   2      469.50      439.61     13.59 o 
   7   7   2      150.13      138.20      9.44 o 
   8   7   2      403.28      381.69     39.22 o 
   9   7   2      715.67      748.86     43.85 o 
  10   7   2      401.23      416.30    109.41 o 
  11   7   2        1.37       17.90     28.02 o 
 -11   8   2     1967.98     2024.57     83.53 o 
 -10   8   2      612.95      572.56     31.44 o 
  -9   8   2      278.24      369.04     65.04 o 
  -8   8   2       37.32       38.88     12.39 o 
  -7   8   2      260.13      314.48     55.60 o 
  -6   8   2     2107.42     2079.42     51.62 o 
  -5   8   2      131.90      178.54     33.59 o 
  -4   8   2    11558.27    12287.36    141.24 o 
  -3   8   2     3711.82     3887.00     88.39 o 
  -2   8   2     3720.25     3835.42     42.57 o 
  -1   8   2    15856.36    15912.03    244.06 o 
   0   8   2       18.66       16.87      3.11 o 
   1   8   2      361.33      340.04      9.04 o 
   2   8   2     6846.84     6802.89     74.33 o 
   3   8   2        2.17        9.55      3.01 o 
   4   8   2     4939.56     4831.43     52.17 o 
   5   8   2      787.24      831.26     19.94 o 
   6   8   2     1290.12     1294.42     38.36 o 
   7   8   2     1316.48     1323.49     31.91 o 
   8   8   2       42.94       35.50     10.84 o 
   9   8   2      144.04      149.36     39.08 o 
  10   8   2      503.68      523.05    148.37 o 
  11   8   2      241.68      157.86     48.93 o 
 -11   9   2      790.83      847.39    130.55 o 
 -10   9   2      690.99      750.17     57.34 o 
  -9   9   2       76.36       67.47     19.64 o 
  -8   9   2      743.75      787.31     34.60 o 
  -7   9   2     2314.31     2410.86     55.90 o 
  -6   9   2      234.70      263.46     61.43 o 
  -5   9   2       55.74       62.27     16.93 o 
  -4   9   2        3.70       -2.69     10.44 o 
  -3   9   2     2403.90     2336.96     65.82 o 
  -2   9   2     1012.13      743.90    160.82 o 
  -1   9   2     3952.73     4353.58     48.17 o 
   0   9   2     3658.51     3807.77     29.30 o 
   1   9   2      516.69      430.81      6.96 o 
   2   9   2       17.15       11.67      2.86 o 
   3   9   2     3188.02     3507.08     46.92 o 
   4   9   2       34.97       38.03      6.16 o 
   5   9   2      562.72      490.93     24.04 o 
   6   9   2      269.87      278.56     16.41 o 
   7   9   2      747.36      758.75     22.75 o 
   8   9   2      611.56      581.83     22.78 o 
   9   9   2     1320.23     1307.59     48.21 o 
  10   9   2      164.65      185.60     56.82 o 
  11   9   2      117.02      121.43     29.28 o 
 -10  10   2      338.99      307.41     75.09 o 
  -9  10   2       21.81       30.37     14.55 o 
  -8  10   2       10.11       23.83     12.59 o 
  -7  10   2     5003.71     5073.84    136.37 o 
  -6  10   2     2289.79     2203.51     62.95 o 
  -5  10   2       37.16       42.38     15.20 o 
  -4  10   2     4503.60     4775.01     92.81 o 
  -3  10   2     7609.42     7680.12    102.62 o 
  -2  10   2      667.26      725.98     29.96 o 
  -1  10   2     2541.99     2716.61     44.41 o 
   0  10   2       70.96       74.07      7.12 o 
   1  10   2     2365.98     2126.16     30.66 o 
   2  10   2     6131.20     6760.67     96.82 o 
   3  10   2     1119.99     1086.83     22.97 o 
   4  10   2     5172.49     5095.53     88.62 o 
   5  10   2     1489.76     1396.54     45.04 o 
   6  10   2       16.29       10.95      8.19 o 
   7  10   2      261.50      271.15     20.39 o 
   8  10   2        4.91       11.45      6.78 o 
   9  10   2     2151.07     2010.98    116.68 o 
  10  10   2        4.53       -5.11     33.24 o 
 -10  11   2      316.52      285.16     74.76 o 
  -9  11   2       93.19       81.52     26.12 o 
  -8  11   2      765.25      657.70     57.05 o 
  -7  11   2     3245.87     3259.00     76.66 o 
  -6  11   2       80.64       94.44     23.04 o 
  -5  11   2     1452.65     1451.07     66.39 o 
  -4  11   2     1252.83     1214.59     52.02 o 
  -3  11   2       11.18       10.06      8.31 o 
  -2  11   2       35.25       20.63      5.59 o 
  -1  11   2      556.96      611.25     19.38 o 
   0  11   2       25.88       20.31      5.55 o 
   1  11   2       31.01       46.76      3.91 o 
   2  11   2       59.28       40.16      7.40 o 
   3  11   2     1740.96     1755.68     40.26 o 
   4  11   2      198.55      177.49     34.30 o 
   5  11   2       78.97       62.14     35.20 o 
   6  11   2     1008.52      954.48     37.23 o 
   7  11   2      244.14      245.76     59.99 o 
   8  11   2      113.37      120.88     26.41 o 
   9  11   2      394.34      372.80    104.94 o 
  10  11   2        4.22       31.75     25.28 o 
 -10  12   2      216.73      209.87     68.42 o 
  -9  12   2      431.10      394.60     90.25 o 
  -8  12   2      165.58      165.22     36.52 o 
  -7  12   2     1444.66     1418.08     59.57 o 
  -6  12   2     6955.69     7212.00    148.55 o 
  -5  12   2       69.25       44.04     27.75 o 
  -4  12   2     1924.39     2050.10     63.82 o 
  -3  12   2     4321.22     4347.14     82.06 o 
  -2  12   2      237.98      200.64     10.42 o 
  -1  12   2     1395.65     1478.32     34.24 o 
   0  12   2      394.67      364.40     13.45 o 
   1  12   2     9363.51     9572.31     92.37 o 
   2  12   2     1390.85     1402.51     33.67 o 
   3  12   2      855.35      755.74     50.34 o 
   4  12   2     1583.88     1641.70     53.75 o 
   5  12   2     2062.37     1981.89     61.34 o 
   6  12   2       11.37       18.58     12.23 o 
   7  12   2      705.01      707.80     35.34 o 
   8  12   2      335.84      301.51     25.65 o 
   9  12   2      284.16      290.85     82.53 o 
  10  12   2      255.76      197.34    107.94 o 
 -10  13   2       64.98       77.56     31.36 o 
  -9  13   2        7.08        9.07     18.46 o 
  -8  13   2       21.25        5.56     15.12 o 
  -7  13   2      265.21      235.18     48.95 o 
  -6  13   2      499.85      489.03     41.65 o 
  -5  13   2     2039.44     2133.93     63.99 o 
  -4  13   2     1210.52     1197.58     37.10 o 
  -3  13   2      221.28      244.09     18.51 o 
  -2  13   2      602.85      568.08     21.04 o 
  -1  13   2       23.93       23.36      6.06 o 
   0  13   2      102.02       83.05     10.22 o 
   1  13   2       16.94       19.33      6.47 o 
   2  13   2      608.90      598.09     20.87 o 
   3  13   2     3938.29     3962.18     67.92 o 
   4  13   2       86.89       77.13     19.99 o 
   5  13   2        6.90        4.72      9.35 o 
   6  13   2      259.80      290.78     67.14 o 
   7  13   2      876.19      888.42     54.04 o 
   8  13   2       22.91       43.01     10.85 o 
   9  13   2      133.25      118.91     51.02 o 
  10  13   2      228.73      139.53     98.93 o 
  -9  14   2     1403.05     1371.06     55.00 o 
  -8  14   2      654.87      657.22     40.17 o 
  -7  14   2       15.82       27.37     13.20 o 
  -6  14   2      684.08      690.33     39.84 o 
  -5  14   2      157.39      169.31     33.43 o 
  -4  14   2      511.85      427.60     31.31 o 
  -3  14   2     1202.49     1166.40     37.62 o 
  -2  14   2     1215.94     1168.46     28.90 o 
  -1  14   2     4067.85     4265.24     80.57 o 
   0  14   2     1724.01     1654.47     49.14 o 
   1  14   2     3275.44     3434.78     59.63 o 
   2  14   2     1094.81     1014.65     33.57 o 
   3  14   2       36.93       31.25      9.14 o 
   4  14   2      997.47      968.77     30.45 o 
   5  14   2       25.31       30.10     16.59 o 
   6  14   2     1532.52     1528.75     58.89 o 
   7  14   2      617.65      620.48     35.65 o 
   8  14   2       10.46       18.88     19.25 o 
   9  14   2      808.63      801.58     51.19 o 
  -9  15   2       80.86       49.81     19.15 o 
  -8  15   2      652.93      660.56     40.51 o 
  -7  15   2       10.24       21.59     15.45 o 
  -6  15   2       20.93       32.15     11.33 o 
  -5  15   2     1648.77     1691.75     41.24 o 
  -4  15   2      501.09      435.22     20.20 o 
  -3  15   2      590.41      599.87     18.37 o 
  -2  15   2      505.04      499.48     36.26 o 
  -1  15   2     1176.50     1142.20     38.14 o 
   0  15   2       92.13       77.17     16.07 o 
   1  15   2       25.44       30.51      7.08 o 
   2  15   2      760.96      650.17     86.54 o 
   3  15   2     2000.87     2037.83     45.99 o 
   4  15   2      640.73      589.75     62.98 o 
   5  15   2     1592.20     1512.45     56.49 o 
   6  15   2      436.16      473.01     93.23 o 
   7  15   2       26.76       24.41     11.15 o 
   8  15   2      241.06      210.29     60.45 o 
   9  15   2      375.86      379.53    124.09 o 
  -8  16   2     1767.06     1899.30     67.51 o 
  -7  16   2        0.10        8.36     16.00 o 
  -6  16   2       70.13       41.91     14.95 o 
  -5  16   2      217.74      230.48     20.55 o 
  -4  16   2     1163.98     1119.88     47.03 o 
  -3  16   2      777.08      754.07     20.13 o 
  -2  16   2      803.90      773.90     38.28 o 
  -1  16   2     6400.77     6510.70    148.94 o 
   0  16   2     3145.94     3161.98     73.61 o 
   1  16   2       52.88       58.82     13.99 o 
   2  16   2       35.66       38.25      8.31 o 
   3  16   2      122.15      134.12     21.78 o 
   4  16   2      319.08      317.91     61.99 o 
   5  16   2      500.41      528.07     94.22 o 
   6  16   2     2578.09     2644.81     91.01 o 
   7  16   2      136.28      171.33     40.59 o 
   8  16   2       66.66       55.16     18.33 o 
  -8  17   2      454.94      467.10    133.44 o 
  -7  17   2      786.08      707.80     45.55 o 
  -6  17   2        9.00        2.81     19.13 o 
  -5  17   2     1082.97     1080.83     42.90 o 
  -4  17   2       36.83       42.52     15.52 o 
  -3  17   2       20.00       26.03     11.68 o 
  -2  17   2      645.29      655.43     19.37 o 
  -1  17   2      543.57      556.13     85.75 o 
   0  17   2     1342.03     1386.68     42.85 o 
   1  17   2     2503.42     2702.94     63.11 o 
   2  17   2      517.31      533.90     35.77 o 
   3  17   2       27.33       35.50     14.86 o 
   4  17   2       71.99       88.26     23.55 o 
   5  17   2       15.99       33.96     16.88 o 
   6  17   2      535.55      586.47     47.95 o 
   7  17   2        2.38       18.75     16.41 o 
   8  17   2      399.44      403.27    125.66 o 
  -7  18   2       27.39       35.64     25.52 o 
  -6  18   2      103.02      103.51     28.02 o 
  -5  18   2       43.97       49.71     19.02 o 
  -4  18   2      349.00      347.69     23.42 o 
  -3  18   2       10.99       17.32      5.53 o 
  -2  18   2       86.93       52.42     17.79 o 
  -1  18   2     1659.57     1698.62     51.74 o 
   0  18   2       86.25       57.26     18.72 o 
   1  18   2       78.03       95.13     18.60 o 
   2  18   2      412.26      404.58     59.64 o 
   3  18   2      940.86      937.30     41.39 o 
   4  18   2      407.37      392.22     61.37 o 
   5  18   2       20.93       44.72     15.56 o 
   6  18   2      957.08     1021.07     57.04 o 
   7  18   2      846.17      828.70     48.25 o 
  -7  19   2      355.44      374.24    108.89 o 
  -6  19   2       26.46       16.87     14.04 o 
  -5  19   2       19.13       34.97     17.68 o 
  -4  19   2        4.82       12.92     16.12 o 
  -3  19   2     2877.02     2809.18     83.90 o 
  -2  19   2      621.60      623.69     59.55 o 
  -1  19   2      136.52      172.55     29.52 o 
   0  19   2     2369.35     2477.14     62.50 o 
   1  19   2     1186.25     1219.52     56.06 o 
   2  19   2       45.78       49.16     18.25 o 
   3  19   2      666.35      721.97     91.79 o 
   4  19   2        4.00       12.90     16.02 o 
   5  19   2     1056.96      977.37     54.24 o 
   6  19   2      251.39      263.92     59.62 o 
   7  19   2       14.83       10.92     12.42 o 
  -6  20   2      742.37      765.40     64.81 o 
  -5  20   2      132.10      127.13     32.62 o 
  -4  20   2      355.47      364.59     79.26 o 
  -3  20   2     2334.68     2329.79     65.59 o 
  -2  20   2        1.32        5.83     14.48 o 
  -1  20   2      388.29      397.39     69.76 o 
   0  20   2      101.31       87.55     25.13 o 
   1  20   2      782.52      768.53     36.90 o 
   2  20   2      716.59      790.31     57.13 o 
   3  20   2      176.49      185.91     35.90 o 
   4  20   2     2217.32     2253.57     70.98 o 
   5  20   2       49.72       45.53     12.05 o 
   6  20   2        4.83        7.76     20.02 o 
  -5  21   2      127.30       83.99     25.48 o 
  -4  21   2       29.82       28.58     15.09 o 
  -3  21   2     1150.70     1177.76     54.39 o 
  -2  21   2     1544.25     1594.03     58.14 o 
  -1  21   2      676.17      601.37     50.13 o 
   0  21   2     2891.29     3000.98     81.45 o 
   1  21   2     1242.14     1342.44     72.04 o 
   2  21   2       13.01       39.80     18.14 o 
   3  21   2      550.23      144.33    208.33 o 
   4  21   2      211.16      217.67     42.10 o 
   5  21   2      578.70      399.85    140.97 o 
  -4  22   2       76.91       93.99     22.05 o 
  -3  22   2      659.23      709.99     49.33 o 
  -2  22   2       47.24       51.28     14.92 o 
  -1  22   2        9.64       14.27     18.27 o 
   0  22   2      276.37      257.23     49.16 o 
   1  22   2     1625.42     1779.84     65.37 o 
   2  22   2       17.84       19.27     14.05 o 
   3  22   2       46.71       44.47     17.21 o 
   4  22   2      303.96      301.34     80.03 o 
  -3  23   2      128.73      129.26     38.49 o 
  -2  23   2     1812.57     1801.94     55.39 o 
  -1  23   2      105.11      129.92     29.55 o 
   0  23   2      381.42      357.13     42.91 o 
   1  23   2      185.90      161.89     37.69 o 
   2  23   2       67.51       67.54     21.89 o 
   3  23   2      262.20       90.46    103.11 o 
   0  24   2       77.23       45.81     14.97 o 
 -11   1   3        6.76      -11.78     47.95 o 
 -10   1   3      225.88      249.83     57.62 o 
  -9   1   3     1612.87     1633.70     47.20 o 
  -8   1   3        4.59        5.41     10.54 o 
  -7   1   3     4794.54     4998.04    130.20 o 
  -6   1   3    11261.79    11868.71    158.47 o 
  -5   1   3     3546.77     3843.86     82.62 o 
  -4   1   3     1528.49     1349.31     29.69 o 
  -3   1   3      366.65      395.63     11.35 o 
  -2   1   3     2189.01     2184.73     20.17 o 
  -1   1   3    12069.59    11298.45    151.14 o 
   0   1   3    14849.19    14444.41    151.93 o 
   1   1   3    18824.36    17620.08    112.75 o 
   2   1   3     3143.42     2976.66     22.47 o 
   3   1   3     1925.94     1995.49     21.22 o 
   4   1   3     1808.58     1684.46     38.01 o 
   5   1   3       61.53       70.07     14.59 o 
   6   1   3       60.35      100.19     20.52 o 
   7   1   3      542.00      494.07     29.43 o 
   8   1   3     1967.98     1977.47    113.09 o 
   9   1   3     1164.02     1281.82     75.82 o 
  10   1   3      180.50      228.30     61.91 o 
  11   1   3      355.50      357.04    107.92 o 
 -11   2   3      183.34      180.36     54.28 o 
 -10   2   3      229.37      202.90     44.46 o 
  -9   2   3       67.16       46.35     14.57 o 
  -8   2   3       80.92       87.99     18.28 o 
  -7   2   3       32.25       30.05      8.07 o 
  -6   2   3       16.50       32.56      8.91 o 
  -5   2   3       39.05       68.67     10.80 o 
  -4   2   3      167.92      194.74     25.18 o 
  -3   2   3       39.28       50.77      7.24 o 
  -2   2   3     2059.86     2011.12     21.31 o 
  -1   2   3      491.98      448.72      7.96 o 
   0   2   3     1363.48     1320.25     16.66 o 
   1   2   3    16299.42    15681.54     97.06 o 
   2   2   3      919.88      963.64      9.63 o 
   3   2   3     2368.64     2386.53     24.97 o 
   4   2   3      146.94      128.70      5.49 o 
   5   2   3     4156.24     4394.69     50.88 o 
   6   2   3      150.52      159.06     14.90 o 
   7   2   3      476.67      500.03     23.44 o 
   8   2   3       77.04      107.36     35.60 o 
   9   2   3      249.33      240.35     65.23 o 
  10   2   3      207.34      269.89     76.65 o 
  11   2   3      108.75      118.08     49.24 o 
 -11   3   3      259.54      265.02     77.02 o 
 -10   3   3      106.60      127.81     27.87 o 
  -9   3   3     1725.74     1779.66     63.52 o 
  -8   3   3      620.35      581.14     27.81 o 
  -7   3   3     1740.14     1743.52     58.25 o 
  -6   3   3      662.26      684.69     24.47 o 
  -5   3   3       78.14       80.58     14.17 o 
  -4   3   3    15158.41    15349.92    372.42 o 
  -3   3   3      481.66      448.22     11.70 o 
  -2   3   3    20065.77    19860.64    217.92 o 
  -1   3   3    13665.75    13441.12    135.68 o 
   0   3   3     1959.09     2036.35     19.01 o 
   1   3   3     9106.04     9142.73     86.93 o 
   2   3   3    18010.99    17694.19    176.21 o 
   3   3   3     4375.15     4460.34     39.03 o 
   4   3   3     4330.79     3908.57     27.68 o 
   5   3   3      166.29      154.37     10.04 o 
   6   3   3     5945.70     5992.37     97.57 o 
   7   3   3      601.94      631.20     19.53 o 
   8   3   3      368.91      335.58     39.97 o 
   9   3   3     2115.20     2169.85     81.63 o 
  10   3   3      656.72      649.33     61.02 o 
  11   3   3     1189.24     1308.89     67.78 o 
 -11   4   3        5.29       10.77     15.87 o 
 -10   4   3       35.97       29.96     11.16 o 
  -9   4   3      315.66      348.98     68.66 o 
  -8   4   3       21.62       36.13     11.29 o 
  -7   4   3      973.45     1011.38     40.17 o 
  -6   4   3      233.70      260.24     52.52 o 
  -5   4   3       87.06      143.05     26.87 o 
  -4   4   3      729.28      789.03     25.49 o 
  -3   4   3     6899.61     7572.08    118.60 o 
  -2   4   3      345.82      433.35      9.68 o 
  -1   4   3     4581.62     4477.52     90.43 o 
   0   4   3     1574.67     1340.12     20.79 o 
   1   4   3      138.19      133.68      3.57 o 
   2   4   3      142.25      124.53      4.79 o 
   3   4   3     5268.81     5488.17     39.40 o 
   4   4   3     1613.54     1787.24     25.21 o 
   5   4   3        1.94        5.99      2.72 o 
   6   4   3      310.95      272.50     24.97 o 
   7   4   3     3057.39     3116.11    108.67 o 
   8   4   3     1038.73      924.71     56.80 o 
   9   4   3      218.34      207.00     62.75 o 
  10   4   3      156.11      161.09     55.32 o 
  11   4   3      420.80      382.56    117.08 o 
 -11   5   3     1272.18     1299.87     51.66 o 
 -10   5   3       81.66       79.78     20.83 o 
  -9   5   3      416.76      443.25     31.31 o 
  -8   5   3     1232.59     1135.64     39.23 o 
  -7   5   3      285.19      351.38     62.95 o 
  -6   5   3       60.56      104.32     20.69 o 
  -5   5   3     7414.45     8036.13    110.41 o 
  -4   5   3     9383.38     9890.64    182.33 o 
  -3   5   3     1158.17     1533.13     28.50 o 
  -2   5   3     8847.83     8770.83     97.17 o 
  -1   5   3    21841.52    21902.58    394.52 o 
   0   5   3      207.52      182.17      4.95 o 
   1   5   3     4866.69     4626.83     35.40 o 
   2   5   3       15.27       17.74      2.68 o 
   3   5   3     2170.11     2077.49     26.83 o 
   4   5   3      796.02      605.82     15.38 o 
   5   5   3       42.85       61.92      7.44 o 
   6   5   3     2359.52     2423.38     43.01 o 
   7   5   3     2735.53     2593.81    109.71 o 
   8   5   3       24.99       20.94     10.31 o 
   9   5   3     1787.57     1822.86     94.41 o 
  10   5   3       12.19       23.03     19.96 o 
  11   5   3      274.39      320.92    102.88 o 
 -11   6   3       14.54       30.10     17.53 o 
 -10   6   3       37.71       50.89     12.36 o 
  -9   6   3      163.94      139.25     28.73 o 
  -8   6   3      322.68      340.62     69.81 o 
  -7   6   3       34.68       40.11     10.85 o 
  -6   6   3     1387.12     1426.68     39.84 o 
  -5   6   3       27.86       31.58     10.81 o 
  -4   6   3     4004.72     4427.77     61.38 o 
  -3   6   3      347.75      278.05     10.48 o 
  -2   6   3       15.06        9.71      4.20 o 
  -1   6   3     3142.94     3372.67     31.51 o 
   0   6   3     1144.72     1160.40     20.22 o 
   1   6   3        0.67        5.59      2.80 o 
   2   6   3     4397.72     4590.08     54.38 o 
   3   6   3      285.69      297.72      6.59 o 
   4   6   3       20.72       14.52      3.29 o 
   5   6   3      244.33      264.23     10.20 o 
   6   6   3      823.03      845.29     22.14 o 
   7   6   3       27.68       12.91      9.85 o 
   8   6   3      101.71      109.18     30.05 o 
   9   6   3       11.12       -0.66     24.35 o 
  10   6   3      151.61      160.45     48.36 o 
  11   6   3      258.41      222.92     89.10 o 
 -11   7   3      279.09      238.74     65.56 o 
 -10   7   3      370.91      316.64     31.13 o 
  -9   7   3      806.93      814.61     32.51 o 
  -8   7   3      944.18      961.58     44.55 o 
  -7   7   3      761.45      730.23     35.06 o 
  -6   7   3      270.90      263.72     50.08 o 
  -5   7   3      222.93      227.33     40.61 o 
  -4   7   3     3894.67     3646.81     91.02 o 
  -3   7   3     3394.11     3147.04     95.61 o 
  -2   7   3     1440.04     1362.28     24.14 o 
  -1   7   3     5487.89     5476.45     74.10 o 
   0   7   3     1034.22     1097.49     16.00 o 
   1   7   3     7228.23     7300.74     50.94 o 
   2   7   3      232.98      266.23      6.93 o 
   3   7   3     1581.30     1418.01     20.26 o 
   4   7   3     5863.85     5784.57     43.04 o 
   5   7   3        4.06        8.91      3.96 o 
   6   7   3     4480.41     4371.11     81.74 o 
   7   7   3      307.88      319.52     21.82 o 
   8   7   3      156.90      160.60     41.97 o 
   9   7   3      789.97      806.20     42.16 o 
  10   7   3      290.14      240.63     68.31 o 
  11   7   3      707.41      713.94     50.25 o 
 -11   8   3       34.08       28.29     17.18 o 
 -10   8   3      207.87      216.73     49.74 o 
  -9   8   3      288.55      290.59     54.29 o 
  -8   8   3       50.85       44.53     11.79 o 
  -7   8   3      750.19      720.13     27.84 o 
  -6   8   3     1122.11     1003.20     41.72 o 
  -5   8   3       13.34       21.67      8.98 o 
  -4   8   3     1217.63     1139.92     43.80 o 
  -3   8   3     3628.97     3594.85     51.12 o 
  -2   8   3     1277.62     1204.08     34.23 o 
  -1   8   3     2189.29     2341.90     33.32 o 
   0   8   3     1214.94     1403.69     20.55 o 
   1   8   3     3363.66     3702.16     60.99 o 
   2   8   3     1190.80     1273.24     23.39 o 
   3   8   3      111.45       87.26     11.02 o 
   4   8   3       47.27       75.56      9.40 o 
   5   8   3     1103.10     1140.15     26.83 o 
   6   8   3      379.70      383.36     15.02 o 
   7   8   3       49.68       48.35      9.67 o 
   8   8   3      209.83      181.86     19.67 o 
   9   8   3      719.96      708.15     41.54 o 
  10   8   3      106.53      112.77     43.20 o 
  11   8   3      451.47      368.95    105.53 o 
 -11   9   3       19.40       29.95     11.09 o 
 -10   9   3       98.89       96.44     27.10 o 
  -9   9   3     1109.42     1196.00     38.09 o 
  -8   9   3      973.57      898.79     41.36 o 
  -7   9   3     3316.70     3397.99     75.22 o 
  -6   9   3     1123.47     1098.74     56.63 o 
  -5   9   3       27.57       26.95     13.89 o 
  -4   9   3     3865.86     3777.28    103.12 o 
  -3   9   3      165.63      172.35     22.17 o 
  -2   9   3     7989.45     8712.50     89.37 o 
  -1   9   3      659.33      801.19     21.82 o 
   0   9   3     4069.19     4525.62     48.46 o 
   1   9   3    18368.60    19256.42    259.21 o 
   2   9   3      687.82      870.35     20.96 o 
   3   9   3     2722.70     2751.76     29.29 o 
   4   9   3     3435.83     3360.62     36.02 o 
   5   9   3      254.48      231.30     25.92 o 
   6   9   3     1283.09     1275.08     38.78 o 
   7   9   3      439.45      414.25     18.15 o 
   8   9   3      109.92      112.52     11.96 o 
   9   9   3      731.47      726.00     28.58 o 
  10   9   3      146.52      132.00     66.13 o 
 -10  10   3      190.23      189.11     41.06 o 
  -9  10   3       58.58       46.29     16.72 o 
  -8  10   3       24.89       17.40     12.06 o 
  -7  10   3        3.73        5.91     21.60 o 
  -6  10   3     1549.90     1435.28     51.73 o 
  -5  10   3       70.39       90.04     20.53 o 
  -4  10   3      886.32      911.11     35.36 o 
  -3  10   3     2552.67     2540.24     57.17 o 
  -2  10   3     1179.64     1062.74     31.42 o 
  -1  10   3      195.36      253.56     11.30 o 
   0  10   3     2471.07     2669.47     40.68 o 
   1  10   3      186.33      187.44      9.68 o 
   2  10   3      293.12      330.85     12.10 o 
   3  10   3     2049.40     2162.75     40.39 o 
   4  10   3      153.65      153.16     20.80 o 
   5  10   3     3041.71     3167.58     45.04 o 
   6  10   3      210.71      189.31     38.95 o 
   7  10   3       11.55        9.67     12.31 o 
   8  10   3      682.22      714.06     27.12 o 
   9  10   3      201.54      185.72     51.84 o 
  10  10   3      250.83      249.41     70.64 o 
 -10  11   3      390.80      345.46     42.84 o 
  -9  11   3      586.87      619.75     42.72 o 
  -8  11   3       31.29       35.50     16.92 o 
  -7  11   3     2039.57     2033.61     77.71 o 
  -6  11   3     6879.48     7004.45    143.38 o 
  -5  11   3        1.98       14.23     13.21 o 
  -4  11   3      564.88      574.16     26.67 o 
  -3  11   3      319.88      306.80     32.02 o 
  -2  11   3      120.86       90.62     16.64 o 
  -1  11   3     2035.62     1762.61     39.34 o 
   0  11   3     1750.37     1667.57     34.34 o 
   1  11   3     6416.19     6041.99     56.40 o 
   2  11   3     2841.19     2879.88     29.30 o 
   3  11   3      992.14      988.99     24.50 o 
   4  11   3     4202.48     4381.38     72.56 o 
   5  11   3       39.60       50.11     13.20 o 
   6  11   3     1368.98     1387.43     45.11 o 
   7  11   3     1518.29     1510.82     53.28 o 
   8  11   3     1154.13     1136.64     34.96 o 
   9  11   3     3011.23     3234.27    116.96 o 
  10  11   3      195.19      152.27     69.60 o 
 -10  12   3        2.62        0.67     16.13 o 
  -9  12   3       43.32       48.37     11.71 o 
  -8  12   3     2669.83     2608.20     81.82 o 
  -7  12   3        9.40       12.58     13.02 o 
  -6  12   3      982.77     1013.17     42.58 o 
  -5  12   3       37.49       43.12      9.77 o 
  -4  12   3       13.15       31.51     11.52 o 
  -3  12   3     1372.48     1378.37     33.24 o 
  -2  12   3      143.09      179.39     14.95 o 
  -1  12   3        9.42       23.88      5.79 o 
   0  12   3     4316.09     4515.98     61.13 o 
   1  12   3     1151.42     1169.71     24.60 o 
   2  12   3     1155.79     1068.07     23.42 o 
   3  12   3      304.46      315.24     13.49 o 
   4  12   3      439.62      411.62     18.02 o 
   5  12   3      912.76      879.59     31.67 o 
   6  12   3       23.31       17.60     18.68 o 
   7  12   3     1891.06     1978.01     78.64 o 
   8  12   3     1895.15     2053.43     78.53 o 
   9  12   3       15.80       18.22     14.96 o 
  10  12   3      935.83     1036.57    109.87 o 
  -9  13   3      262.66      266.98     56.85 o 
  -8  13   3       42.15       25.90     17.08 o 
  -7  13   3      263.40      313.09     68.16 o 
  -6  13   3       37.95       34.56     14.88 o 
  -5  13   3      168.52      155.27     32.58 o 
  -4  13   3     1209.12     1215.72     35.54 o 
  -3  13   3      366.27      415.94     17.30 o 
  -2  13   3     2141.75     2189.35     46.04 o 
  -1  13   3     3797.16     3989.68     59.30 o 
   0  13   3     1092.99     1171.77     23.52 o 
   1  13   3      484.93      421.44      9.61 o 
   2  13   3     1201.11     1218.07     22.04 o 
   3  13   3      536.60      559.49     11.16 o 
   4  13   3      484.54      470.37     19.30 o 
   5  13   3       68.80       45.26     21.57 o 
   6  13   3     1444.88     1453.61     53.87 o 
   7  13   3      126.69      116.26     32.99 o 
   8  13   3      338.07      328.82     91.55 o 
   9  13   3      294.69      255.80     82.37 o 
  -9  14   3     1077.85     1139.35     53.22 o 
  -8  14   3     1666.49     1644.85     64.94 o 
  -7  14   3      220.90      221.91     52.64 o 
  -6  14   3      151.42      178.66     35.90 o 
  -5  14   3      936.65      971.38     35.27 o 
  -4  14   3        2.95       13.90      7.32 o 
  -3  14   3      168.11      183.63     14.36 o 
  -2  14   3       39.28       46.15      8.54 o 
  -1  14   3      940.84      958.46     29.30 o 
   0  14   3     6526.27     6500.63     88.29 o 
   1  14   3     1845.99     1863.36     41.58 o 
   2  14   3     1169.71     1176.12     27.46 o 
   3  14   3     1486.78     1472.00     47.26 o 
   4  14   3      558.21      509.86     33.64 o 
   5  14   3       21.91       32.60     13.79 o 
   6  14   3      130.48      112.37     24.80 o 
   7  14   3      230.29      254.81     67.20 o 
   8  14   3      392.63      353.92    128.30 o 
   9  14   3       13.63       27.51     16.08 o 
  -9  15   3     1172.64     1177.60     51.66 o 
  -8  15   3       53.32       47.14     18.00 o 
  -7  15   3       92.95       66.45     23.51 o 
  -6  15   3      659.19      651.90     26.38 o 
  -5  15   3      329.20      341.35     22.65 o 
  -4  15   3     3590.67     3531.44     62.05 o 
  -3  15   3      335.03      350.50     13.01 o 
  -2  15   3      559.94      584.25     19.18 o 
  -1  15   3     1987.38     2116.84     41.42 o 
   0  15   3      450.38      440.98     30.25 o 
   1  15   3       33.19       35.38      6.52 o 
   2  15   3      897.77      888.19     20.17 o 
   3  15   3     1803.46     1849.62     39.43 o 
   4  15   3     1549.17     1569.87     53.73 o 
   5  15   3      111.82      116.09     26.29 o 
   6  15   3     1945.92     1956.91     82.05 o 
   7  15   3     2021.79     1911.52     70.97 o 
   8  15   3       42.95       55.78     27.02 o 
   9  15   3      297.51      224.02     90.74 o 
  -8  16   3     1168.58     1162.13     40.34 o 
  -7  16   3      252.13      241.41     23.43 o 
  -6  16   3      554.65      591.98     25.60 o 
  -5  16   3      148.72      155.83     28.64 o 
  -4  16   3      131.71      128.54     11.82 o 
  -3  16   3       36.06       32.33      8.69 o 
  -2  16   3      765.01      781.08     23.65 o 
  -1  16   3     1991.13     1959.64     38.32 o 
   0  16   3      547.27      466.34     24.89 o 
   1  16   3      281.40      259.25     17.17 o 
   2  16   3       69.36       69.66     11.89 o 
   3  16   3      889.76      712.47    196.40 o 
   4  16   3        0.62       14.96     15.89 o 
   5  16   3      611.69      638.69     38.11 o 
   6  16   3      230.28      229.04     44.41 o 
   7  16   3      677.38      706.45     38.54 o 
   8  16   3      558.48      644.69     56.11 o 
  -8  17   3       15.32        0.89     22.35 o 
  -7  17   3      150.96      166.63     40.74 o 
  -6  17   3      378.81      357.27     92.82 o 
  -5  17   3     1003.80      977.91     42.19 o 
  -4  17   3      312.19      381.14     34.56 o 
  -3  17   3     2607.79     2523.62     54.53 o 
  -2  17   3      280.76      292.27     15.46 o 
  -1  17   3     1692.62     1745.97     48.53 o 
   0  17   3      903.75      950.96     50.04 o 
   1  17   3      136.74       89.92     46.50 o 
   2  17   3      622.20      630.58     37.03 o 
   3  17   3     1827.94     1876.51     58.81 o 
   4  17   3     1468.76     1586.08     60.53 o 
   5  17   3        0.69       16.15     17.08 o 
   6  17   3      671.12      461.21    191.28 o 
   7  17   3      585.51      527.27     44.56 o 
   8  17   3       85.78      130.77     36.28 o 
  -7  18   3       25.33       30.41     20.72 o 
  -6  18   3      112.17      148.18     38.82 o 
  -5  18   3      731.40      726.61     33.05 o 
  -4  18   3       48.59       47.97     17.42 o 
  -3  18   3     1688.29     1743.07     63.16 o 
  -2  18   3      913.35      808.49     91.28 o 
  -1  18   3      105.61      109.48     20.73 o 
   0  18   3      246.83      270.23     46.98 o 
   1  18   3       17.13       28.06     16.06 o 
   2  18   3     1791.19     1782.82     67.20 o 
   3  18   3      542.53      504.07     37.77 o 
   4  18   3     1977.62     1928.85     66.99 o 
   5  18   3      945.49      914.79     47.45 o 
   6  18   3      999.84     1010.93     47.56 o 
   7  18   3       53.99       52.54     19.49 o 
  -7  19   3      526.38      455.43    139.87 o 
  -6  19   3      543.51      552.47     68.95 o 
  -5  19   3       88.86       37.24     19.30 o 
  -4  19   3     1466.49     1444.13     56.28 o 
  -3  19   3      478.31      494.23     89.44 o 
  -2  19   3      220.23      213.05     41.10 o 
  -1  19   3      292.81      292.39     43.76 o 
   0  19   3      265.06      262.49     47.68 o 
   1  19   3      261.56      283.09     51.94 o 
   2  19   3      364.75      382.52     52.49 o 
   3  19   3      103.44       99.41     20.30 o 
   4  19   3     1445.96     1489.24     45.35 o 
   5  19   3        9.72       22.66     11.29 o 
   6  19   3      282.63      265.58     71.01 o 
   7  19   3        0.86       28.05     13.09 o 
  -6  20   3      728.18      739.17     62.17 o 
  -5  20   3      327.10      365.01     70.79 o 
  -4  20   3       75.00      101.18     28.76 o 
  -3  20   3     1047.75     1239.15     52.09 o 
  -2  20   3     1978.75     1995.46     58.51 o 
  -1  20   3       14.77       28.91     15.40 o 
   0  20   3      133.70      141.34     30.72 o 
   1  20   3       43.26       17.74     11.94 o 
   2  20   3       87.70       94.79     19.01 o 
   3  20   3      688.61      707.89     37.13 o 
   4  20   3      232.46      265.03     55.06 o 
   5  20   3     1772.01     1846.78     57.83 o 
   6  20   3     1643.21     1628.47     66.14 o 
  -5  21   3     1202.63     1173.74     56.96 o 
  -4  21   3      192.06      135.93     55.88 o 
  -3  21   3       15.52       51.75     23.63 o 
  -2  21   3        7.64       15.66     15.25 o 
  -1  21   3       32.64       44.70     14.88 o 
   0  21   3        5.84       18.57     16.39 o 
   1  21   3      529.03      561.33     44.70 o 
   2  21   3       85.26      116.11     29.64 o 
   3  21   3       16.14       23.19     12.14 o 
   4  21   3        4.32        8.42     13.16 o 
   5  21   3       59.95       73.67     23.09 o 
  -4  22   3      183.34      116.24     35.94 o 
  -3  22   3       14.73        5.32     16.39 o 
  -2  22   3      361.23      418.80     43.17 o 
  -1  22   3      445.38      416.93     56.52 o 
   0  22   3      206.78      113.82     78.43 o 
   1  22   3      103.92      106.00     23.93 o 
   2  22   3      576.48      551.89     45.35 o 
   3  22   3       47.41       65.42     16.61 o 
   4  22   3      114.52       88.54     24.45 o 
  -2  23   3        5.52       21.42     11.99 o 
  -1  23   3      147.19      167.21     37.94 o 
   0  23   3       11.39       20.68     16.30 o 
   1  23   3      278.94      270.18     62.57 o 
   2  23   3      475.15      424.91     42.92 o 
 -11   0   4      438.11      438.09     51.95 o 
 -10   0   4      881.28      942.21     62.82 o 
  -9   0   4      670.70      696.20    238.53 o 
  -8   0   4      372.22      362.90     49.18 o 
  -7   0   4     3393.85     3500.80     91.63 o 
  -6   0   4      805.32      922.86     55.20 o 
  -5   0   4     5370.06     5292.14    184.29 o 
  -4   0   4     5533.46     6114.64     96.70 o 
  -3   0   4     1207.96     1192.28     24.98 o 
  -2   0   4     6488.50     6185.23     70.21 o 
  -1   0   4    19358.63    17344.20   1099.84 o 
   0   0   4       39.26       44.82      9.26 o 
   1   0   4    27499.68    28181.54    611.80 o 
   2   0   4     9372.76     9817.66     59.40 o 
   3   0   4    17219.55    17578.36    157.94 o 
   4   0   4      398.34      510.93     17.48 o 
   5   0   4     2591.20     2669.45     64.56 o 
   6   0   4    20970.05    22229.87    402.98 o 
   7   0   4     3369.33     3558.93    191.49 o 
   8   0   4     4398.65     4620.54    125.26 o 
   9   0   4      535.94      616.68    168.16 o 
  10   0   4       79.14       92.67     31.77 o 
  11   0   4      671.03      727.58     70.59 o 
 -11   1   4      102.53       97.96     24.93 o 
 -10   1   4      339.98      332.56     61.74 o 
  -9   1   4      131.87      155.84     40.71 o 
  -8   1   4      244.07      294.78     58.83 o 
  -7   1   4      174.16      175.83     33.78 o 
  -6   1   4     1218.93     1253.70     43.22 o 
  -5   1   4      597.71      658.60     22.94 o 
  -4   1   4      229.14      355.86     26.91 o 
  -3   1   4      113.86      102.82     12.62 o 
  -2   1   4      795.48      888.22     12.08 o 
  -1   1   4       76.21       88.32      8.07 o 
   0   1   4      194.70      146.18      6.72 o 
   1   1   4     1570.85     1485.81     14.80 o 
   2   1   4     6419.43     6657.23     49.35 o 
   3   1   4     3071.84     3412.50     26.86 o 
   4   1   4       77.39       80.21      6.64 o 
   5   1   4      389.56      419.96      9.52 o 
   6   1   4     1354.96     1453.32     41.37 o 
   7   1   4     1166.11     1197.23     45.49 o 
   8   1   4      662.15      649.83     28.24 o 
   9   1   4        8.82       24.87     14.97 o 
  10   1   4       43.17       42.79     25.32 o 
  11   1   4       32.68       23.14     26.10 o 
 -11   2   4       87.26       91.65     23.64 o 
 -10   2   4      677.39      720.79     31.28 o 
  -9   2   4     1097.32     1114.78     58.98 o 
  -8   2   4      917.44      907.35     38.57 o 
  -7   2   4     1731.52     1701.21     61.12 o 
  -6   2   4       32.99       81.47     16.92 o 
  -5   2   4     2679.89     2552.46     50.15 o 
  -4   2   4     7461.74     7467.97    195.96 o 
  -3   2   4     1869.72     1854.90     24.28 o 
  -2   2   4     7366.42     7270.05     75.70 o 
  -1   2   4     3027.97     2952.94     39.62 o 
   0   2   4     1265.34     1234.93     21.76 o 
   1   2   4       80.00       82.75      6.54 o 
   2   2   4     2057.70     2256.03     23.84 o 
   3   2   4     3359.34     3277.60     33.04 o 
   4   2   4    10033.32    10399.86     77.58 o 
   5   2   4     8669.44     8693.00    134.26 o 
   6   2   4     6274.52     6477.36    183.56 o 
   7   2   4      769.64      752.64     38.24 o 
   8   2   4     1146.92     1183.98     40.05 o 
   9   2   4     2472.67     2431.44     85.11 o 
  10   2   4      234.11      210.96     66.28 o 
  11   2   4      393.63      344.76    128.45 o 
 -11   3   4      364.68      328.51     34.92 o 
 -10   3   4       43.05       26.09     14.89 o 
  -9   3   4      185.54      158.69     35.92 o 
  -8   3   4     2965.14     3146.77     84.78 o 
  -7   3   4        6.29       22.80     12.20 o 
  -6   3   4      394.24      434.22     35.94 o 
  -5   3   4      262.98      285.52     22.47 o 
  -4   3   4      785.82      719.97     29.71 o 
  -3   3   4       61.75       89.51     11.31 o 
  -2   3   4     2178.00     2212.39     29.07 o 
  -1   3   4     1404.96     1387.49     13.99 o 
   0   3   4     3211.15     3067.09     32.29 o 
   1   3   4     1149.46     1201.02     15.74 o 
   2   3   4        2.02        5.63      1.79 o 
   3   3   4      585.13      613.57     10.26 o 
   4   3   4       48.50       40.32      5.42 o 
   5   3   4      247.76      217.36      9.12 o 
   6   3   4      262.96      226.62     11.61 o 
   7   3   4     1522.71     1228.22    212.27 o 
   8   3   4      531.05      507.31     41.47 o 
   9   3   4       16.59       33.99     13.78 o 
  10   3   4        0.63       12.65     23.07 o 
  11   3   4       48.84       63.76     22.72 o 
 -11   4   4        5.31       13.15      9.91 o 
 -10   4   4      481.98      479.55     29.14 o 
  -9   4   4      173.26      171.90     36.80 o 
  -8   4   4     2108.24     2169.14     65.87 o 
  -7   4   4     2315.04     2252.69     62.02 o 
  -6   4   4       38.68       42.85      9.74 o 
  -5   4   4     1361.47     1282.67     39.30 o 
  -4   4   4     3165.32     2861.12     69.61 o 
  -3   4   4       42.61       53.99      8.31 o 
  -2   4   4     2594.80     2419.48     31.27 o 
  -1   4   4     2171.60     2159.17     28.39 o 
   0   4   4     3756.28     3584.58     54.17 o 
   1   4   4     6713.51     6580.79     57.48 o 
   2   4   4      187.84      204.86      4.04 o 
   3   4   4     1113.00      888.98     12.84 o 
   4   4   4     3107.31     3332.36     43.02 o 
   5   4   4       45.24       33.31      6.26 o 
   6   4   4      824.41      725.69     24.69 o 
   7   4   4      151.10      145.51     14.25 o 
   8   4   4     1730.20     1770.87     48.80 o 
   9   4   4     1666.48     1795.75     94.12 o 
  10   4   4      272.73      312.12     88.06 o 
  11   4   4     1512.97     1768.92    101.32 o 
 -11   5   4        2.09       25.90     13.69 o 
 -10   5   4        1.16        9.52     10.93 o 
  -9   5   4      131.48      125.77     28.95 o 
  -8   5   4        8.50       20.42     13.99 o 
  -7   5   4       16.04       14.22     17.96 o 
  -6   5   4       85.04      121.45     20.76 o 
  -5   5   4       55.89       56.29     13.83 o 
  -4   5   4       29.37       63.59     14.26 o 
  -3   5   4     3625.11     3900.41     46.76 o 
  -2   5   4       26.76       34.76      6.60 o 
  -1   5   4       51.14       58.28      7.35 o 
   0   5   4      816.60      831.30     11.89 o 
   1   5   4       80.83       95.20     11.84 o 
   2   5   4        3.77       10.42      3.60 o 
   3   5   4      564.66      595.50     14.63 o 
   4   5   4       83.80       95.05      8.14 o 
   5   5   4        2.79        5.71      2.64 o 
   6   5   4      179.98      190.60     11.80 o 
   7   5   4      232.39      235.67     13.89 o 
   8   5   4       26.50       31.81      9.76 o 
   9   5   4      674.19      609.66     56.61 o 
  10   5   4      320.53      268.22     84.27 o 
  11   5   4      695.43      628.72    152.57 o 
 -11   6   4      184.72      138.69     39.69 o 
 -10   6   4      505.52      469.35     30.33 o 
  -9   6   4       56.71       54.91     14.43 o 
  -8   6   4      728.99      777.22     33.02 o 
  -7   6   4     4028.68     4031.50     86.71 o 
  -6   6   4      611.84      594.03     25.90 o 
  -5   6   4     3163.97     3422.08    102.10 o 
  -4   6   4     1242.59     1113.51     44.89 o 
  -3   6   4      630.34      656.72     22.27 o 
  -2   6   4     2970.93     2748.84     43.48 o 
  -1   6   4      589.28      604.84     11.64 o 
   0   6   4     2042.37     1805.20     22.01 o 
   1   6   4    10697.06    10260.71     97.31 o 
   2   6   4      260.39      284.26      6.78 o 
   3   6   4     8932.75     8656.87     92.69 o 
   4   6   4     3088.23     3082.73     30.49 o 
   5   6   4      439.64      438.20      8.69 o 
   6   6   4     7619.65     7642.04     82.36 o 
   7   6   4      299.36      274.69     24.17 o 
   8   6   4     6987.96     6978.41    130.59 o 
   9   6   4      538.49      581.73     57.78 o 
  10   6   4       13.79       21.39     15.51 o 
  11   6   4     2271.01     2318.65    105.42 o 
 -11   7   4       55.86       70.78     22.27 o 
 -10   7   4       63.70       42.94     17.51 o 
  -9   7   4       46.61       42.83     15.58 o 
  -8   7   4        9.86       17.88     12.83 o 
  -7   7   4     1087.09     1008.63     39.09 o 
  -6   7   4     4041.29     3936.12     67.86 o 
  -5   7   4     1402.05     1509.93     57.66 o 
  -4   7   4      565.26      509.46     22.81 o 
  -3   7   4     1806.66     2050.14     37.33 o 
  -2   7   4     4748.92     5011.27     44.70 o 
  -1   7   4     1089.29     1233.31     20.61 o 
   0   7   4     1033.86     1090.76     22.57 o 
   1   7   4     2959.93     3258.36     70.37 o 
   2   7   4      528.14      482.58     12.54 o 
   3   7   4       92.45       88.90     12.27 o 
   4   7   4     9021.71     9872.67     84.18 o 
   5   7   4      375.37      372.76     11.33 o 
   6   7   4     1029.29     1106.95     26.81 o 
   7   7   4        6.31        6.79      5.14 o 
   8   7   4     1207.39     1268.29     45.57 o 
   9   7   4      942.35      954.14     45.32 o 
  10   7   4      870.84      877.79    197.25 o 
  11   7   4      177.82      121.43     45.08 o 
 -11   8   4      173.99      146.57     47.53 o 
 -10   8   4      887.74      865.65     50.42 o 
  -9   8   4      211.91      193.75     41.34 o 
  -8   8   4      505.93      551.62     43.25 o 
  -7   8   4     1591.42     1475.92     49.00 o 
  -6   8   4      644.04      605.72     37.44 o 
  -5   8   4     4557.72     4659.70    113.25 o 
  -4   8   4     2045.27     1875.63     52.83 o 
  -3   8   4      265.67      329.02     16.77 o 
  -2   8   4     7559.97     7715.10     63.85 o 
  -1   8   4     1186.64     1290.05     34.96 o 
   0   8   4     5313.90     5256.08     58.79 o 
   1   8   4     1463.54     1271.87     24.31 o 
   2   8   4       88.63      106.27      7.68 o 
   3   8   4     7346.99     7352.22     87.65 o 
   4   8   4     3213.54     3057.04     68.30 o 
   5   8   4     2994.25     3090.77     35.24 o 
   6   8   4     1062.32     1132.45     24.35 o 
   7   8   4      290.11      304.04     18.30 o 
   8   8   4      333.58      357.82     24.90 o 
   9   8   4     2667.12     2780.11     96.88 o 
  10   8   4      765.94      739.88     49.47 o 
 -10   9   4       27.99       32.26     11.51 o 
  -9   9   4      469.92      435.79     89.40 o 
  -8   9   4      158.08      140.74     30.39 o 
  -7   9   4     1173.60     1197.80     43.65 o 
  -6   9   4     1654.70     1678.29     70.36 o 
  -5   9   4     1709.06     1577.07     54.27 o 
  -4   9   4        4.42        8.55     10.42 o 
  -3   9   4     2904.24     3119.69     44.81 o 
  -2   9   4       34.50       63.54     11.29 o 
  -1   9   4      240.74      239.07     11.22 o 
   0   9   4      729.23      784.89     20.68 o 
   1   9   4     2693.51     2766.10     42.50 o 
   2   9   4     1730.35     1664.57     30.34 o 
   3   9   4      786.02      841.09     16.62 o 
   4   9   4        5.91       13.77      3.75 o 
   5   9   4     1517.51     1534.65     37.78 o 
   6   9   4        0.77        5.55      7.32 o 
   7   9   4      716.42      707.32     19.15 o 
   8   9   4      375.64      331.55     26.25 o 
   9   9   4       54.94       29.76     25.16 o 
  10   9   4      553.46      563.32    137.74 o 
 -10  10   4      553.34      597.83     46.58 o 
  -9  10   4      684.96      713.61     39.81 o 
  -8  10   4      201.99      184.82     39.70 o 
  -7  10   4      169.58      193.89     43.30 o 
  -6  10   4      730.15      699.32     33.73 o 
  -5  10   4      621.54      618.10     30.20 o 
  -4  10   4     2547.19     2492.10     60.90 o 
  -3  10   4      372.79      416.82     14.00 o 
  -2  10   4     3539.43     3359.59    113.02 o 
  -1  10   4     3203.33     3204.48     41.83 o 
   0  10   4      292.75      344.35      9.74 o 
   1  10   4     4246.91     4360.79     54.53 o 
   2  10   4        7.95       12.27      2.97 o 
   3  10   4     2436.78     2325.17     48.45 o 
   4  10   4     1180.56     1192.71     28.80 o 
   5  10   4      753.75      726.16     23.62 o 
   6  10   4     8297.75     8895.30    266.88 o 
   7  10   4      119.95      115.52     29.34 o 
   8  10   4      351.44      354.96     28.28 o 
   9  10   4       26.54       36.88     22.20 o 
  10  10   4      180.65      141.77     43.74 o 
 -10  11   4       34.06       30.35     17.25 o 
  -9  11   4      441.63      419.22     89.04 o 
  -8  11   4       53.07       62.18     18.93 o 
  -7  11   4       34.54       35.82     13.92 o 
  -6  11   4      522.36      561.87     47.27 o 
  -5  11   4      160.14      186.95     29.41 o 
  -4  11   4       40.10       51.01     11.01 o 
  -3  11   4      160.05      181.66     27.44 o 
  -2  11   4      149.17      199.61     28.18 o 
  -1  11   4     7933.59     8407.19     83.67 o 
   0  11   4        6.48        4.21      4.72 o 
   1  11   4        2.57        4.24      4.32 o 
   2  11   4     3270.74     3358.36     44.51 o 
   3  11   4      592.34      626.20     19.07 o 
   4  11   4      343.67      380.86     19.57 o 
   5  11   4      132.36      178.92     28.60 o 
   6  11   4        1.41        2.72      9.62 o 
   7  11   4      308.22      322.60     24.33 o 
   8  11   4        6.23       21.39     15.95 o 
   9  11   4        4.06       12.18     19.20 o 
  10  11   4       79.31       95.27     37.73 o 
 -10  12   4      444.00      426.53     35.86 o 
  -9  12   4     1177.20     1250.54     67.71 o 
  -8  12   4      255.57      253.33     60.71 o 
  -7  12   4      638.75      747.50     52.25 o 
  -6  12   4       49.64       29.82     12.21 o 
  -5  12   4       47.04       37.18      9.03 o 
  -4  12   4       57.51       75.25     14.84 o 
  -3  12   4      564.90      589.36     21.93 o 
  -2  12   4     6179.75     6292.50     98.76 o 
  -1  12   4      173.43      142.22     13.96 o 
   0  12   4     2404.04     2426.57     41.69 o 
   1  12   4      991.10      935.91     24.21 o 
   2  12   4       45.95       41.07      6.23 o 
   3  12   4     2562.48     2562.67     34.23 o 
   4  12   4       61.18       83.41     14.31 o 
   5  12   4     1033.21     1020.02     30.78 o 
   6  12   4     4060.35     4332.75     79.28 o 
   7  12   4      708.06      663.36     30.46 o 
   8  12   4     1149.63     1209.95     46.47 o 
   9  12   4      429.02      459.79    249.15 o 
  -9  13   4      860.65      814.34     57.04 o 
  -8  13   4      220.03      245.82     70.53 o 
  -7  13   4      495.72      534.27     32.33 o 
  -6  13   4      121.53      128.52     24.33 o 
  -5  13   4       83.52      108.75     23.59 o 
  -4  13   4     2318.54     2399.01     50.85 o 
  -3  13   4      624.22      622.31     17.15 o 
  -2  13   4       96.14      124.79     12.88 o 
  -1  13   4     4002.61     4234.30     72.27 o 
   0  13   4     1893.26     1927.22     34.76 o 
   1  13   4       53.24       53.74      8.46 o 
   2  13   4      157.68      160.14     10.46 o 
   3  13   4       26.57       27.01      5.53 o 
   4  13   4      858.53      868.87     22.72 o 
   5  13   4      168.47      178.61     25.84 o 
   6  13   4      807.19      774.56     31.02 o 
   7  13   4      307.84      311.91     78.25 o 
   8  13   4      976.98     1023.08     95.47 o 
   9  13   4        9.27       24.25     24.10 o 
  -9  14   4      155.81      160.34     43.27 o 
  -8  14   4        9.89       21.57     15.79 o 
  -7  14   4      192.60      172.44     41.76 o 
  -6  14   4      421.77      394.55     27.05 o 
  -5  14   4      147.90      172.03     27.27 o 
  -4  14   4     1273.60     1321.14     33.56 o 
  -3  14   4      967.41      917.16     25.73 o 
  -2  14   4     1500.94     1482.14     36.34 o 
  -1  14   4      240.45      249.03     16.15 o 
   0  14   4     2545.61     2555.29     33.64 o 
   1  14   4     2041.47     2117.79     37.40 o 
   2  14   4      819.21      757.04     12.68 o 
   3  14   4      466.70      491.97     13.62 o 
   4  14   4     3046.11     3061.45     55.00 o 
   5  14   4     1343.71     1330.38     52.57 o 
   6  14   4       38.59       48.34     16.83 o 
   7  14   4      208.79      187.74     50.25 o 
   8  14   4     1346.01     1290.10     77.88 o 
   9  14   4      415.06      377.97    212.43 o 
  -8  15   4      419.20      402.14     88.74 o 
  -7  15   4       66.63       79.59     21.37 o 
  -6  15   4      227.65      247.63     45.25 o 
  -5  15   4       30.69       26.33      8.06 o 
  -4  15   4      641.03      627.16     19.27 o 
  -3  15   4     4549.36     4757.70     76.13 o 
  -2  15   4        3.75        4.25      5.63 o 
  -1  15   4      791.38      831.91     16.63 o 
   0  15   4     2539.56     2565.53     44.05 o 
   1  15   4        4.78       11.76      3.99 o 
   2  15   4      823.65      820.08     22.47 o 
   3  15   4      545.93      519.10     20.15 o 
   4  15   4      749.41      737.37     28.39 o 
   5  15   4     1127.29     1109.72     54.10 o 
   6  15   4       44.97       32.81     14.70 o 
   7  15   4     1927.77     2000.39     69.31 o 
   8  15   4       93.48       89.73     34.50 o 
  -8  16   4        0.21        3.05     14.00 o 
  -7  16   4      415.36      430.26     32.25 o 
  -6  16   4      308.03      343.24     28.16 o 
  -5  16   4       74.86      100.18     20.10 o 
  -4  16   4     1510.86     1643.43     52.24 o 
  -3  16   4      253.50      226.07     12.81 o 
  -2  16   4       23.56       26.37      9.16 o 
  -1  16   4       74.81       83.53     14.07 o 
   0  16   4      887.51      816.00     21.17 o 
   1  16   4     8750.99     9085.35    250.80 o 
   2  16   4      363.47      364.81     14.05 o 
   3  16   4     1402.24     1472.08     36.86 o 
   4  16   4      824.78      804.96     30.13 o 
   5  16   4      409.51      391.34     91.26 o 
   6  16   4       10.95        4.79     12.66 o 
   7  16   4      124.49      131.32     37.90 o 
   8  16   4     1141.83     1071.83     56.64 o 
  -8  17   4        9.54       13.62     15.34 o 
  -7  17   4      344.92      286.19     90.71 o 
  -6  17   4      897.80      926.38     34.76 o 
  -5  17   4      121.12      149.17     27.14 o 
  -4  17   4      215.09      214.51     46.60 o 
  -3  17   4     3025.13     3109.25     58.29 o 
  -2  17   4      115.32      122.17     16.71 o 
  -1  17   4     2302.36     2251.53     42.20 o 
   0  17   4       20.32       19.35      5.74 o 
   1  17   4     1106.01     1116.08     28.48 o 
   2  17   4     1096.71     1124.21     33.59 o 
   3  17   4      775.06      801.67     33.67 o 
   4  17   4     2741.95     2828.48     81.29 o 
   5  17   4     1039.34     1051.88     40.99 o 
   6  17   4        4.11        5.04     20.46 o 
   7  17   4      199.82      221.66     72.18 o 
  -7  18   4     1010.62      942.16     41.58 o 
  -6  18   4      227.01      181.68     51.76 o 
  -5  18   4      265.05      305.30     31.12 o 
  -4  18   4      850.93      866.66     26.31 o 
  -3  18   4      513.29      506.83     22.83 o 
  -2  18   4      871.07      847.08     21.75 o 
  -1  18   4        3.88       11.99     14.23 o 
   0  18   4     1309.67     1146.01    265.04 o 
   1  18   4      171.83      191.29     38.65 o 
   2  18   4       29.88       39.32      9.61 o 
   3  18   4     1880.73     1890.81     64.61 o 
   4  18   4      650.79      692.83     34.41 o 
   5  18   4       91.52       69.07     20.93 o 
   6  18   4       48.72       53.16     19.09 o 
   7  18   4       19.55       17.21     16.92 o 
  -6  19   4      520.49      527.77     58.11 o 
  -5  19   4     1931.18     1900.08     79.25 o 
  -4  19   4      179.35      191.16     46.92 o 
  -3  19   4      280.24      177.21     70.30 o 
  -2  19   4       12.34       27.59     13.67 o 
  -1  19   4       19.34       27.84     14.62 o 
   0  19   4      206.03      227.02     44.11 o 
   1  19   4     1003.47     1034.08     34.36 o 
   2  19   4      425.32      462.81     42.35 o 
   3  19   4      553.55      544.34     38.40 o 
   4  19   4      148.34      129.47     32.64 o 
   5  19   4      140.36      146.53     39.28 o 
   6  19   4       69.16       39.12     20.66 o 
  -6  20   4      579.15      475.87    118.89 o 
  -5  20   4      122.73       67.62     23.02 o 
  -4  20   4      305.42      289.01     78.49 o 
  -3  20   4        1.43       16.97     18.80 o 
  -2  20   4      508.58      604.54     98.23 o 
  -1  20   4     1405.14     1333.70     43.69 o 
   0  20   4      162.27      167.52     33.03 o 
   1  20   4      439.61      451.04     36.42 o 
   2  20   4        0.35        0.60     12.58 o 
   3  20   4      843.57      850.58     36.05 o 
   4  20   4       73.47       80.21     25.55 o 
   5  20   4      651.70      741.47     44.40 o 
  -5  21   4      474.30      491.06     52.95 o 
  -4  21   4       26.47       21.22     15.90 o 
  -3  21   4      487.98      460.63     86.28 o 
  -2  21   4      585.67      534.59     43.13 o 
  -1  21   4     1529.14     1478.48     59.84 o 
   0  21   4      364.16      368.20     60.90 o 
   1  21   4      568.88      579.00     92.92 o 
   2  21   4     2581.44     2628.28     90.96 o 
   3  21   4      424.62      357.84     66.91 o 
   4  21   4      158.72      140.45     39.97 o 
   5  21   4      589.62      526.58    156.78 o 
  -3  22   4      288.11      315.85     61.44 o 
  -2  22   4      811.75      890.02     68.01 o 
  -1  22   4      545.57      550.50     44.12 o 
   0  22   4      110.67       99.30     25.67 o 
   1  22   4      539.91      534.90     60.39 o 
   2  22   4        5.57        9.02     14.46 o 
   3  22   4       25.54        9.65     13.00 o 
  -1  23   4     2082.80     2177.86     57.29 o 
   0  23   4      294.51      328.52     36.94 o 
   1  23   4       14.32       26.16     15.28 o 
 -11   1   5       35.35       41.60     12.96 o 
 -10   1   5      512.34      447.93     31.66 o 
  -9   1   5      271.85      250.51     45.04 o 
  -8   1   5       82.78       95.43     19.61 o 
  -7   1   5      716.72      640.72     47.54 o 
  -6   1   5      624.20      598.93     31.66 o 
  -5   1   5     1886.64     1723.67     53.68 o 
  -4   1   5     1983.35     1983.47     38.27 o 
  -3   1   5     1727.81     1582.83     38.88 o 
  -2   1   5    12459.38    13000.06    110.29 o 
  -1   1   5      324.12      329.58      7.15 o 
   0   1   5     5139.65     5048.43     88.29 o 
   1   1   5     8263.92     9180.48     51.20 o 
   2   1   5     8199.33     8744.41     54.26 o 
   3   1   5    11210.92    11305.57     97.08 o 
   4   1   5     1723.11     1750.15     41.50 o 
   5   1   5     6506.35     6470.83    115.46 o 
   6   1   5     3936.68     4080.15     85.98 o 
   7   1   5        9.71       24.37     14.37 o 
   8   1   5      418.98      414.23     38.52 o 
   9   1   5       39.02       36.37     14.42 o 
  10   1   5     1187.47     1336.03     75.66 o 
  11   1   5      362.41      305.85    124.65 o 
 -11   2   5      212.45      189.07     42.65 o 
 -10   2   5      129.26      114.27     35.39 o 
  -9   2   5        0.09       22.67     13.49 o 
  -8   2   5      117.67      127.25     26.92 o 
  -7   2   5       28.76       44.25     14.82 o 
  -6   2   5      480.53      444.91     42.44 o 
  -5   2   5       74.21       62.74     15.37 o 
  -4   2   5        5.10       19.09      6.49 o 
  -3   2   5     1468.03     1668.23     33.69 o 
  -2   2   5       32.04       19.30      4.86 o 
  -1   2   5     5755.55     6008.98     77.06 o 
   0   2   5     2525.63     2501.00     31.40 o 
   1   2   5     5964.32     6545.88     69.23 o 
   2   2   5      229.83      254.57      5.39 o 
   3   2   5     1946.78     2056.25     26.84 o 
   4   2   5      162.20      147.64      7.00 o 
   5   2   5      453.13      432.07      9.41 o 
   6   2   5     4033.14     4043.83     62.32 o 
   7   2   5      532.91      545.30     26.81 o 
   8   2   5       16.90        9.10     12.92 o 
   9   2   5      181.53      154.43     34.27 o 
  10   2   5      454.77      489.80    159.85 o 
  11   2   5      384.79      369.20    139.41 o 
 -11   3   5      253.99      246.29     55.68 o 
 -10   3   5     1291.37     1304.73     67.17 o 
  -9   3   5      256.59      273.98     60.46 o 
  -8   3   5     1885.09     1849.28     49.76 o 
  -7   3   5      937.12      904.37     34.10 o 
  -6   3   5      312.48      342.31     31.56 o 
  -5   3   5     4308.20     4489.93     71.05 o 
  -4   3   5     2729.89     2660.38     46.41 o 
  -3   3   5     2456.80     2403.40     47.13 o 
  -2   3   5     3709.78     3514.87    112.52 o 
  -1   3   5       19.55       13.36      2.78 o 
   0   3   5    12104.68    11924.51    170.30 o 
   1   3   5     6094.36     6555.86     74.80 o 
   2   3   5     6352.06     6114.02     43.09 o 
   3   3   5    17106.38    18745.26    307.46 o 
   4   3   5      371.53      417.84      9.43 o 
   5   3   5     4872.02     4900.97     59.85 o 
   6   3   5     1849.51     1831.32     47.85 o 
   7   3   5      690.29      693.31     29.65 o 
   8   3   5     3913.61     3996.82     75.76 o 
   9   3   5       80.34       72.54     16.93 o 
  10   3   5     1665.34     1711.04     84.56 o 
  11   3   5      162.59      146.45     64.35 o 
 -11   4   5       45.06       51.50     16.32 o 
 -10   4   5      146.98      146.57     32.02 o 
  -9   4   5        3.96       12.12      9.18 o 
  -8   4   5        3.74       14.25     14.28 o 
  -7   4   5     1563.02     1542.38     56.69 o 
  -6   4   5      836.12      889.69     45.12 o 
  -5   4   5      570.04      550.00     29.40 o 
  -4   4   5       82.32       77.76     13.38 o 
  -3   4   5     2540.01     2712.07     58.48 o 
  -2   4   5      175.00      193.46      8.15 o 
  -1   4   5      176.89      190.27      9.28 o 
   0   4   5     1353.56     1399.88     33.96 o 
   1   4   5     5541.95     5713.06     59.14 o 
   2   4   5      284.86      328.03      9.14 o 
   3   4   5       21.63       18.37      3.43 o 
   4   4   5     1616.06     1496.14     27.27 o 
   5   4   5     5024.46     5224.52     60.49 o 
   6   4   5       88.10      103.95     14.19 o 
   7   4   5      461.12      408.36     18.34 o 
   8   4   5      132.92      119.28     26.34 o 
   9   4   5        0.60        3.60     21.74 o 
  10   4   5       15.98       14.33     17.49 o 
  11   4   5      979.35      969.72     77.18 o 
 -11   5   5      418.43      417.82     41.68 o 
 -10   5   5       29.64       39.14     13.92 o 
  -9   5   5       71.22       46.29     13.47 o 
  -8   5   5     1751.65     1802.65     49.06 o 
  -7   5   5     5732.42     5914.13    109.05 o 
  -6   5   5       45.50       55.89     17.06 o 
  -5   5   5     1606.69     1564.09     38.60 o 
  -4   5   5      239.81      280.78     27.54 o 
  -3   5   5      219.94      198.37     29.23 o 
  -2   5   5     2763.88     2642.60     44.47 o 
  -1   5   5      971.92      910.74     15.17 o 
   0   5   5    26188.70    26480.07    250.89 o 
   1   5   5     2342.93     2140.43     28.27 o 
   2   5   5     3334.17     3420.63     44.55 o 
   3   5   5     9454.97     9870.00    144.02 o 
   4   5   5       36.62       46.15      6.55 o 
   5   5   5     2588.99     2560.04     37.46 o 
   6   5   5     1393.46     1368.34     31.40 o 
   7   5   5     1097.59     1064.67     24.30 o 
   8   5   5     2380.86     2519.45     69.10 o 
   9   5   5      942.25      917.20     60.79 o 
  10   5   5      729.92      662.68     43.19 o 
  11   5   5      370.33      333.47    120.00 o 
 -11   6   5      158.78      109.88     36.73 o 
 -10   6   5      144.81      128.63     31.02 o 
  -9   6   5      306.23      320.78     63.83 o 
  -8   6   5        0.10        4.28     13.21 o 
  -7   6   5        2.23       16.19     10.17 o 
  -6   6   5        6.63       11.13     14.89 o 
  -5   6   5        8.16       13.37      8.80 o 
  -4   6   5      321.35      323.43     20.66 o 
  -3   6   5       18.06       18.88      6.31 o 
  -2   6   5     3169.59     3425.35     63.92 o 
  -1   6   5      765.79      897.89     22.73 o 
   0   6   5      122.17      116.98      6.41 o 
   1   6   5       34.95       34.71      5.76 o 
   2   6   5       40.06       31.56      4.87 o 
   3   6   5     1923.04     2043.91     38.60 o 
   4   6   5       46.92       62.42      8.70 o 
   5   6   5       35.46       47.23      6.45 o 
   6   6   5       51.30       48.68      8.81 o 
   7   6   5     1535.48     1487.83     39.90 o 
   8   6   5      664.76      632.76     19.19 o 
   9   6   5      213.94      225.19     72.23 o 
  10   6   5      586.34      527.35     51.53 o 
 -10   7   5      162.12      168.43     42.36 o 
  -9   7   5        6.26       20.71     13.70 o 
  -8   7   5     1156.24     1210.22     56.95 o 
  -7   7   5      727.91      767.16     39.06 o 
  -6   7   5      129.21      131.04     25.71 o 
  -5   7   5      818.44      737.85     33.92 o 
  -4   7   5     1018.56     1135.85     36.93 o 
  -3   7   5     2921.94     2758.06     51.19 o 
  -2   7   5     3355.76     3275.44     62.16 o 
  -1   7   5      323.79      328.69     10.93 o 
   0   7   5     8210.81     7889.06    141.63 o 
   1   7   5     8555.84     9179.34    142.82 o 
   2   7   5     1112.58     1094.26     26.59 o 
   3   7   5     8486.31     9049.35     95.28 o 
   4   7   5       18.71       21.44      5.05 o 
   5   7   5     3330.52     3277.05     53.29 o 
   6   7   5     1620.07     1582.42     30.81 o 
   7   7   5     1948.03     1785.04    129.05 o 
   8   7   5     2455.92     2556.57     51.97 o 
   9   7   5       28.42       52.71     18.14 o 
  10   7   5      117.71      112.87     39.13 o 
 -10   8   5       34.64       43.48     14.74 o 
  -9   8   5      977.36      991.05     40.18 o 
  -8   8   5      466.31      449.45     76.90 o 
  -7   8   5      104.62       98.37     31.14 o 
  -6   8   5      230.41      261.67     39.67 o 
  -5   8   5       26.30       17.20      8.57 o 
  -4   8   5      475.27      489.86     25.31 o 
  -3   8   5     1099.52     1104.63     28.86 o 
  -2   8   5      403.11      356.88     12.99 o 
  -1   8   5     4116.42     4352.47     66.77 o 
   0   8   5      842.21      848.02     23.32 o 
   1   8   5       30.39       38.10      5.81 o 
   2   8   5     1183.46     1152.94     23.25 o 
   3   8   5      281.07      283.40     14.78 o 
   4   8   5      911.53      953.02     26.39 o 
   5   8   5      626.27      637.80     12.99 o 
   6   8   5      611.78      565.68     16.31 o 
   7   8   5     2046.60     2111.64     36.79 o 
   8   8   5      890.84      828.03     24.26 o 
   9   8   5      400.84      471.44     40.62 o 
  10   8   5       97.13      132.22     35.97 o 
 -10   9   5      637.74      635.96     36.24 o 
  -9   9   5      302.57      289.61     62.80 o 
  -8   9   5       44.17       56.18     21.71 o 
  -7   9   5       51.74       62.77     17.58 o 
  -6   9   5      371.30      398.57     64.94 o 
  -5   9   5     4086.78     4072.80    123.64 o 
  -4   9   5     1000.21      954.59     34.02 o 
  -3   9   5     1788.26     1690.61     43.17 o 
  -2   9   5     4997.55     5093.12     59.25 o 
  -1   9   5     1080.94     1122.38     25.13 o 
   0   9   5     1270.59     1185.68     24.13 o 
   1   9   5     1003.80      951.58     17.09 o 
   2   9   5       64.29       60.37      9.56 o 
   3   9   5     5455.08     5604.06     79.46 o 
   4   9   5      532.14      551.38     24.85 o 
   5   9   5     7850.97     8168.12     84.84 o 
   6   9   5      335.79      320.62     15.17 o 
   7   9   5      349.40      324.93     18.03 o 
   8   9   5     4760.23     4729.26    108.94 o 
   9   9   5       53.50       60.59     24.74 o 
  10   9   5     1181.07     1196.81     56.24 o 
 -10  10   5      222.96      194.08     68.82 o 
  -9  10   5      580.67      517.44    120.27 o 
  -8  10   5      511.09      485.70     53.06 o 
  -7  10   5      635.53      643.09     37.46 o 
  -6  10   5       46.03       57.95     14.00 o 
  -5  10   5       32.90       45.21     10.66 o 
  -4  10   5       35.43       44.98     10.58 o 
  -3  10   5      167.02      164.99     28.13 o 
  -2  10   5     1044.38     1034.98     31.63 o 
  -1  10   5     2314.13     2307.30     45.79 o 
   0  10   5     1274.07     1375.82     27.80 o 
   1  10   5     1519.73     1496.11     31.97 o 
   2  10   5       10.34       11.95      2.64 o 
   3  10   5       90.27       81.90     11.58 o 
   4  10   5      157.63      137.98     11.12 o 
   5  10   5      142.41      108.82     20.72 o 
   6  10   5       13.74       19.22      9.70 o 
   7  10   5      151.94      176.81     32.09 o 
   8  10   5        0.46       -7.15     22.90 o 
   9  10   5       38.41       31.19     34.55 o 
  10  10   5      369.35      361.83    118.04 o 
 -10  11   5       94.66       80.10     24.92 o 
  -9  11   5      506.13      462.15     50.79 o 
  -8  11   5       27.85       24.20     12.58 o 
  -7  11   5      162.51      146.61     26.49 o 
  -6  11   5     2388.71     2384.70     56.73 o 
  -5  11   5     3282.49     3403.18     67.22 o 
  -4  11   5       49.83       40.87     10.78 o 
  -3  11   5     1270.19     1370.68     43.50 o 
  -2  11   5     6507.11     6723.42    137.03 o 
  -1  11   5      797.34      792.45     22.50 o 
   0  11   5     3506.96     3234.66     86.88 o 
   1  11   5      225.39      236.34      9.86 o 
   2  11   5     2340.44     2264.04     36.22 o 
   3  11   5     2426.53     2375.30     32.69 o 
   4  11   5      208.27      233.86     28.91 o 
   5  11   5     4018.90     4040.96     68.36 o 
   6  11   5     1249.57     1191.60     37.89 o 
   7  11   5      480.86      440.89     20.49 o 
   8  11   5      398.36      367.23     31.68 o 
   9  11   5      288.81      261.67     93.49 o 
  -9  12   5      798.90      841.23     40.57 o 
  -8  12   5       69.94       52.34     15.66 o 
  -7  12   5     1226.06     1256.48     38.70 o 
  -6  12   5     2459.14     2284.29     61.14 o 
  -5  12   5       18.93       15.77     12.54 o 
  -4  12   5     4120.67     4157.26     79.04 o 
  -3  12   5       13.10       22.43      7.07 o 
  -2  12   5     1260.91     1333.67     40.45 o 
  -1  12   5       75.92       90.39     12.10 o 
   0  12   5      116.38      112.05     15.85 o 
   1  12   5     3218.07     3117.41     39.07 o 
   2  12   5     4598.85     4686.95     90.22 o 
   3  12   5      867.30      883.87     26.00 o 
   4  12   5     1897.63     1820.79     37.65 o 
   5  12   5      852.39      884.02     26.60 o 
   6  12   5     1177.01     1125.16     40.49 o 
   7  12   5       94.04      100.93     20.95 o 
   8  12   5       21.01       19.82      7.79 o 
   9  12   5      156.27      125.24     71.71 o 
  -9  13   5       58.76       57.92     14.04 o 
  -8  13   5        6.02       12.74     12.53 o 
  -7  13   5      651.42      614.71     49.74 o 
  -6  13   5       12.07       23.23     12.68 o 
  -5  13   5     1158.39     1246.16     37.33 o 
  -4  13   5     2779.18     2749.28     50.91 o 
  -3  13   5      734.27      736.68     18.61 o 
  -2  13   5     1299.26     1323.29     32.40 o 
  -1  13   5       73.26       86.58     14.97 o 
   0  13   5      347.77      322.41     12.98 o 
   1  13   5     2432.96     2462.71     48.53 o 
   2  13   5     2790.38     2663.77     51.35 o 
   3  13   5     2650.61     2564.40     53.36 o 
   4  13   5       84.44       68.30     12.26 o 
   5  13   5      704.83      702.50     22.94 o 
   6  13   5     1790.49     1806.96     57.44 o 
   7  13   5      475.13      428.16     30.41 o 
   8  13   5       32.25       48.09     25.86 o 
   9  13   5        0.35       18.30     38.20 o 
  -9  14   5        4.59        2.42     16.27 o 
  -8  14   5      338.51      290.29     68.10 o 
  -7  14   5       79.17       92.03     18.20 o 
  -6  14   5      134.03      138.52     29.13 o 
  -5  14   5       74.43      103.12     19.36 o 
  -4  14   5      845.76      884.29     29.35 o 
  -3  14   5      153.36      160.86     16.16 o 
  -2  14   5      174.45      156.25     15.19 o 
  -1  14   5      243.38      285.78     23.48 o 
   0  14   5     1078.01     1040.64     23.11 o 
   1  14   5      774.58      727.52     22.33 o 
   2  14   5       10.40       13.38      3.89 o 
   3  14   5       92.60       75.84     12.89 o 
   4  14   5     4375.67     4719.09     91.39 o 
   5  14   5      801.41      838.68     22.93 o 
   6  14   5      330.87      256.61     38.54 o 
   7  14   5       10.81        7.20     12.97 o 
   8  14   5      368.05      371.40    161.60 o 
  -8  15   5      854.23      861.18     41.34 o 
  -7  15   5     1856.70     1918.38     57.74 o 
  -6  15   5       45.16       62.35     14.79 o 
  -5  15   5     1444.23     1483.49     39.93 o 
  -4  15   5      475.92      490.38     19.61 o 
  -3  15   5      129.83      121.09     25.32 o 
  -2  15   5      617.26      568.76     17.57 o 
  -1  15   5      142.69      124.82     21.96 o 
   0  15   5     1444.04     1562.32     35.32 o 
   1  15   5       60.77       46.86     10.06 o 
   2  15   5       34.94       33.69      7.74 o 
   3  15   5      484.31      476.84     16.37 o 
   4  15   5        0.63        9.70      7.24 o 
   5  15   5     1474.48     1524.57     46.06 o 
   6  15   5       28.63       31.82     14.54 o 
   7  15   5      807.75      900.38     58.92 o 
   8  15   5     1202.16     1287.11     68.47 o 
  -8  16   5       63.46       71.93     18.02 o 
  -7  16   5      912.36      899.83     32.27 o 
  -6  16   5      627.94      569.52     26.80 o 
  -5  16   5      779.18      683.23     22.80 o 
  -4  16   5     2943.18     2815.00     56.65 o 
  -3  16   5      573.91      596.79     21.29 o 
  -2  16   5     1455.77     1430.29     35.94 o 
  -1  16   5      480.37      474.07     24.78 o 
   0  16   5      541.28      498.55     25.76 o 
   1  16   5      113.43      136.56     22.31 o 
   2  16   5      598.37      617.32     16.83 o 
   3  16   5       39.07       29.57      7.45 o 
   4  16   5      400.03      450.68     17.78 o 
   5  16   5      780.26      801.26     27.77 o 
   6  16   5      723.95      710.89     49.08 o 
   7  16   5      392.06      417.34    106.69 o 
   8  16   5      173.27      160.08     70.43 o 
  -7  17   5      888.41      929.05     35.38 o 
  -6  17   5       71.61       61.19     17.24 o 
  -5  17   5      175.87      164.93     42.39 o 
  -4  17   5      197.74      200.17     15.88 o 
  -3  17   5      351.39      341.41     17.30 o 
  -2  17   5     1936.02     1885.11     49.36 o 
  -1  17   5       62.75       52.49     11.14 o 
   0  17   5     1610.90     1648.47     46.94 o 
   1  17   5     3739.83     3618.01     68.52 o 
   2  17   5       58.97       43.74     12.86 o 
   3  17   5      280.15      288.25     18.43 o 
   4  17   5       77.03       89.16     17.53 o 
   5  17   5     1236.09     1303.67     62.12 o 
   6  17   5      119.80      122.21     32.16 o 
   7  17   5      936.00      958.39     56.59 o 
  -7  18   5      339.68      260.90     83.09 o 
  -6  18   5      298.30      246.81     57.61 o 
  -5  18   5      264.94      187.27     43.70 o 
  -4  18   5      855.10      814.48     30.67 o 
  -3  18   5       14.24       25.69     11.50 o 
  -2  18   5     1787.71     1762.12     50.89 o 
  -1  18   5     1618.65     1636.72     55.10 o 
   0  18   5      679.75      613.55     34.60 o 
   1  18   5      588.81      587.51     23.14 o 
   2  18   5      802.69      747.57     27.87 o 
   3  18   5      460.83      461.93     29.64 o 
   4  18   5       62.12       50.98     16.86 o 
   5  18   5       20.19       43.69     23.37 o 
   6  18   5     1001.55      951.79     54.48 o 
  -6  19   5      103.31       84.26     25.57 o 
  -5  19   5       11.39       18.25     12.65 o 
  -4  19   5        6.45       16.96     19.46 o 
  -3  19   5      865.67      532.13    186.84 o 
  -2  19   5     1414.58     1415.28     40.95 o 
  -1  19   5       12.52       13.56     10.58 o 
   0  19   5      195.46      193.66     39.43 o 
   1  19   5      715.29      741.05     33.33 o 
   2  19   5       36.26       44.53     12.63 o 
   3  19   5       10.07       22.23     11.48 o 
   4  19   5        0.59        3.72     24.62 o 
   5  19   5       82.04       82.70     25.84 o 
   6  19   5      927.12      900.40     49.31 o 
  -5  20   5      103.77       90.48     23.99 o 
  -4  20   5      471.60      418.35     83.94 o 
  -3  20   5      266.76      263.46     51.13 o 
  -2  20   5     1142.58     1048.60     57.18 o 
  -1  20   5     1105.66     1234.89     49.38 o 
   0  20   5      193.40      181.50     38.20 o 
   1  20   5      419.26      386.49     31.44 o 
   2  20   5      235.57      223.22     47.22 o 
   3  20   5      171.77      220.27     53.55 o 
   4  20   5     1000.83     1047.06     56.80 o 
   5  20   5      133.38      125.82     31.26 o 
  -4  21   5       62.60       64.72     19.27 o 
  -3  21   5       14.72        3.32     14.35 o 
  -2  21   5      889.98      844.01     38.90 o 
  -1  21   5      508.14      503.64     84.84 o 
   0  21   5      343.45      311.37     31.44 o 
   1  21   5      270.99      277.77     43.34 o 
   2  21   5       15.41       37.62     17.82 o 
   3  21   5      939.52      925.92     59.15 o 
   4  21   5       32.71       18.74     15.85 o 
  -2  22   5      481.72      523.94     44.11 o 
  -1  22   5      132.31       88.90     27.13 o 
   0  22   5        3.27       20.23     13.87 o 
   1  22   5      422.19      397.31     92.59 o 
   2  22   5      204.84      206.11     52.12 o 
 -11   0   6       11.99        5.16     22.09 o 
 -10   0   6       20.11       27.44     21.25 o 
  -9   0   6      125.13      133.55     37.60 o 
  -8   0   6     2198.80     2261.16     77.52 o 
  -7   0   6      307.73      240.01     66.31 o 
  -6   0   6     1053.49     1072.31     61.07 o 
  -5   0   6      839.43      791.36     38.25 o 
  -4   0   6      143.50      290.25     57.65 o 
  -3   0   6     9124.50    10356.91    122.44 o 
  -2   0   6     3057.63     3345.43     66.80 o 
  -1   0   6    22397.58    21684.87   1320.96 o 
   0   0   6    41356.75    43603.55   1744.30 o 
   1   0   6      919.47      868.09     31.91 o 
   2   0   6     2123.86     1995.13     44.77 o 
   3   0   6    10197.18     9714.35    120.95 o 
   4   0   6     3329.66     3573.34     45.95 o 
   5   0   6     1364.30     1385.26     34.36 o 
   6   0   6      568.43      587.84      7.71 o 
   7   0   6     6308.08     6446.79    164.68 o 
   8   0   6     2086.08     2070.47     90.88 o 
   9   0   6      679.78      701.36     72.74 o 
  10   0   6     5104.16     5231.31    136.91 o 
 -11   1   6       44.44       44.34     15.39 o 
 -10   1   6       86.47       85.09     32.10 o 
  -9   1   6      851.39      803.56     33.79 o 
  -8   1   6      501.07      526.24     49.84 o 
  -7   1   6       84.75      107.18     20.06 o 
  -6   1   6      824.54      819.04     50.24 o 
  -5   1   6      488.82      529.04     22.89 o 
  -4   1   6      234.70      341.84     48.55 o 
  -3   1   6      317.51      303.31     13.30 o 
  -2   1   6      833.49      909.69     25.88 o 
  -1   1   6      588.54      775.11     25.27 o 
   0   1   6       13.52       20.11      4.43 o 
   1   1   6     2677.28     2816.16     40.02 o 
   2   1   6     1258.28     1304.11     16.48 o 
   3   1   6     4923.53     5268.15     51.99 o 
   4   1   6      130.24      146.21     11.57 o 
   5   1   6       95.76       86.68     12.39 o 
   6   1   6       58.23       60.48      6.44 o 
   7   1   6       97.11       91.24     26.48 o 
   8   1   6      374.83      392.09     78.72 o 
   9   1   6      938.24      956.28     42.87 o 
  10   1   6       65.89       71.26     25.73 o 
 -11   2   6       41.80       33.59     13.92 o 
 -10   2   6     1527.47     1382.82     73.32 o 
  -9   2   6      208.55      192.76     40.75 o 
  -8   2   6     1803.81     1815.97     67.23 o 
  -7   2   6      707.38      705.28     37.33 o 
  -6   2   6     2010.99     2150.38     46.75 o 
  -5   2   6     3849.57     3935.30     61.97 o 
  -4   2   6     2851.11     3171.18     54.14 o 
  -3   2   6     4122.07     3853.21     71.01 o 
  -2   2   6      444.53      374.67     14.99 o 
  -1   2   6     9550.73     9528.49    195.16 o 
   0   2   6    13108.25    13050.54    335.12 o 
   1   2   6      400.15      469.06     14.04 o 
   2   2   6     9482.54     9822.75     99.39 o 
   3   2   6     1605.62     1540.97     27.08 o 
   4   2   6     1123.83     1223.16     23.35 o 
   5   2   6     1397.43     1246.48     20.54 o 
   6   2   6        9.34       11.18      4.68 o 
   7   2   6     4472.31     4462.71     89.03 o 
   8   2   6     2501.68     2607.97     62.62 o 
   9   2   6     1251.95     1263.15     45.79 o 
  10   2   6     1826.38     1834.58    105.29 o 
 -11   3   6       49.93       51.23     16.02 o 
 -10   3   6        1.15       11.67     15.36 o 
  -9   3   6        3.91       17.56     14.39 o 
  -8   3   6      425.84      459.02     47.67 o 
  -7   3   6      851.05      851.88     49.67 o 
  -6   3   6      484.26      512.39     53.54 o 
  -5   3   6        0.34        6.60     10.78 o 
  -4   3   6      177.55      213.09     21.65 o 
  -3   3   6      465.32      478.77     16.09 o 
  -2   3   6       12.65       19.36      5.02 o 
  -1   3   6        5.80       12.68      3.04 o 
   0   3   6     1281.76     1287.08     35.17 o 
   1   3   6      554.50      693.35     20.06 o 
   2   3   6     1452.67     1482.73     23.70 o 
   3   3   6      556.90      597.38     11.32 o 
   4   3   6       12.22       17.98      3.94 o 
   5   3   6       10.91       10.49      2.57 o 
   6   3   6        3.93        8.84      4.62 o 
   7   3   6     1328.04     1341.62     40.49 o 
   8   3   6      818.95      832.70     30.65 o 
   9   3   6      528.24      527.47     34.37 o 
  10   3   6      121.37       73.07     32.76 o 
 -10   4   6      327.02      349.34     78.50 o 
  -9   4   6      269.66      212.65     42.90 o 
  -8   4   6       20.93       23.31     14.18 o 
  -7   4   6      279.27      323.63     49.64 o 
  -6   4   6      487.51      494.42     43.51 o 
  -5   4   6     4692.11     4841.03     75.97 o 
  -4   4   6        6.46       17.96      7.21 o 
  -3   4   6     8826.30     8705.82    115.25 o 
  -2   4   6    10933.96    11163.81    481.16 o 
  -1   4   6     1660.15     1762.95     36.77 o 
   0   4   6     2190.43     1935.59     45.75 o 
   1   4   6      114.33      180.64     27.70 o 
   2   4   6     8842.41     9290.68     84.36 o 
   3   4   6     2360.93     2454.64     37.50 o 
   4   4   6     6082.86     6277.10     71.27 o 
   5   4   6    11826.13    12255.90    226.92 o 
   6   4   6     2189.01     2178.88     43.83 o 
   7   4   6      978.16      974.31     27.99 o 
   8   4   6     2102.37     2219.91     59.48 o 
   9   4   6       47.93       75.72     18.07 o 
  10   4   6      198.07      206.43     69.53 o 
 -10   5   6       60.79       41.24     14.15 o 
  -9   5   6      180.19      161.27     33.61 o 
  -8   5   6       32.54       34.31     13.10 o 
  -7   5   6       38.08       36.74     13.53 o 
  -6   5   6      184.60      218.41     29.82 o 
  -5   5   6      146.44      173.26     24.73 o 
  -4   5   6      147.47      196.02     29.00 o 
  -3   5   6      273.94      274.24     13.52 o 
  -2   5   6      511.48      465.08     17.34 o 
  -1   5   6     1320.60     1346.83     23.84 o 
   0   5   6      286.23      251.31     23.54 o 
   1   5   6     1821.88     1894.09     38.20 o 
   2   5   6       64.89      102.11     16.53 o 
   3   5   6     1275.73     1441.72     28.05 o 
   4   5   6        5.59        8.64      2.89 o 
   5   5   6       87.03       77.50     11.60 o 
   6   5   6        2.14        6.26      3.28 o 
   7   5   6      207.85      198.10     16.00 o 
   8   5   6      185.73      213.85     50.19 o 
   9   5   6      156.72      183.72     40.08 o 
  10   5   6       29.75       44.63     17.77 o 
 -10   6   6      356.10      326.40     70.28 o 
  -9   6   6      384.68      314.99     58.64 o 
  -8   6   6     2945.13     2893.49     68.80 o 
  -7   6   6       22.67       30.46      9.95 o 
  -6   6   6     4892.28     4918.19    113.14 o 
  -5   6   6     2047.53     2070.82     39.39 o 
  -4   6   6      125.80      132.33     20.17 o 
  -3   6   6    13829.04    14264.70    150.54 o 
  -2   6   6     5674.77     5829.90     65.02 o 
  -1   6   6       39.68       50.82      8.18 o 
   0   6   6     5558.09     5998.59    144.09 o 
   1   6   6       56.48       59.71     10.80 o 
   2   6   6     5714.13     5916.62     81.64 o 
   3   6   6       22.56       27.60      4.86 o 
   4   6   6     4104.16     4146.13     52.84 o 
   5   6   6     9175.31     8952.17    112.00 o 
   6   6   6      141.45      123.54     12.97 o 
   7   6   6     1554.40     1564.91     42.08 o 
   8   6   6      432.81      495.83     67.25 o 
   9   6   6      463.63      386.05     78.29 o 
  10   6   6      987.50     1038.76     59.32 o 
 -10   7   6      753.17      735.97     55.71 o 
  -9   7   6      154.46      150.37     35.00 o 
  -8   7   6       31.58       25.25     14.14 o 
  -7   7   6      683.58      619.91     35.83 o 
  -6   7   6        0.25       11.47     10.73 o 
  -5   7   6     1748.03     1787.07     54.85 o 
  -4   7   6        4.84       10.72      7.56 o 
  -3   7   6      654.25      637.03     23.10 o 
  -2   7   6      776.97      763.79     18.20 o 
  -1   7   6     1077.03     1048.69     26.79 o 
   0   7   6      668.84      625.99     14.71 o 
   1   7   6      114.79      129.73     23.03 o 
   2   7   6       22.49       30.55      6.59 o 
   3   7   6       77.05      105.07     11.40 o 
   4   7   6      161.47      145.78     15.42 o 
   5   7   6        0.58        8.94      4.53 o 
   6   7   6      105.07      107.33      7.14 o 
   7   7   6     1292.48     1281.55     37.00 o 
   8   7   6      736.20      673.54     31.81 o 
   9   7   6       55.72       53.71     15.54 o 
  10   7   6      294.72      257.97     79.09 o 
 -10   8   6      928.21      851.21     37.19 o 
  -9   8   6        5.54       18.68     14.26 o 
  -8   8   6      459.49      440.40     77.26 o 
  -7   8   6      986.03      897.01     36.58 o 
  -6   8   6       42.16       63.97     13.92 o 
  -5   8   6     2100.05     2052.39     47.99 o 
  -4   8   6        5.34       12.99      7.29 o 
  -3   8   6     5453.62     5478.59    160.79 o 
  -2   8   6      453.54      433.69     16.25 o 
  -1   8   6     2011.72     2007.23     44.12 o 
   0   8   6     8178.55     8376.96    163.25 o 
   1   8   6       31.62       40.53     10.16 o 
   2   8   6     2488.75     2525.11     58.31 o 
   3   8   6      822.07      807.28     25.26 o 
   4   8   6      246.74      234.96     13.82 o 
   5   8   6     1245.98     1168.85     24.71 o 
   6   8   6      169.37      172.47     24.99 o 
   7   8   6     2916.18     2919.51     57.84 o 
   8   8   6      459.70      457.74     30.94 o 
   9   8   6      273.74      250.80     53.61 o 
  10   8   6      454.14      435.13    140.18 o 
 -10   9   6      116.42      100.68     31.63 o 
  -9   9   6      117.33      100.46     28.31 o 
  -8   9   6        3.60       16.10     12.09 o 
  -7   9   6      414.02      412.23     67.51 o 
  -6   9   6     1138.10     1075.58     35.42 o 
  -5   9   6     1475.34     1509.92     39.98 o 
  -4   9   6      363.58      324.19     47.55 o 
  -3   9   6      292.17      292.49     21.54 o 
  -2   9   6     3574.41     3622.37     55.64 o 
  -1   9   6     2739.87     2806.50     39.24 o 
   0   9   6       25.48       41.10      7.40 o 
   1   9   6       41.64       40.05      8.49 o 
   2   9   6      131.88      111.32     18.14 o 
   3   9   6      644.22      632.79      8.67 o 
   4   9   6      388.93      355.43     18.27 o 
   5   9   6      229.87      213.10     21.67 o 
   6   9   6     1025.33     1022.64     33.65 o 
   7   9   6      898.75      921.36     26.30 o 
   8   9   6       73.14       77.96     18.52 o 
   9   9   6       68.09       66.87     19.37 o 
  10   9   6        1.83        7.06     19.40 o 
  -9  10   6       12.98       22.18     12.28 o 
  -8  10   6     1396.61     1321.85     38.74 o 
  -7  10   6     1717.21     1559.89     51.17 o 
  -6  10   6      761.89      747.69     31.11 o 
  -5  10   6      376.09      416.83     34.38 o 
  -4  10   6      260.82      269.30     38.14 o 
  -3  10   6      166.95      184.93     29.04 o 
  -2  10   6      108.90      101.92     16.87 o 
  -1  10   6     3740.61     3621.26     59.14 o 
   0  10   6     4776.16     4672.85     71.54 o 
   1  10   6      485.65      453.75     12.18 o 
   2  10   6     4302.29     4322.81     57.67 o 
   3  10   6     5330.08     5455.18     60.32 o 
   4  10   6      636.81      614.26     18.79 o 
   5  10   6      179.79      161.34     18.26 o 
   6  10   6      438.03      431.25     35.26 o 
   7  10   6     2443.85     2518.42     78.26 o 
   8  10   6      799.41      814.81     26.32 o 
   9  10   6      462.64      512.78     35.56 o 
  -9  11   6        8.04       14.41     11.84 o 
  -8  11   6      280.95      287.84     47.22 o 
  -7  11   6      450.91      414.29     36.64 o 
  -6  11   6      414.88      379.94     37.84 o 
  -5  11   6        7.21       20.43     10.21 o 
  -4  11   6     2523.37     2530.47     53.12 o 
  -3  11   6       68.49       64.87     12.01 o 
  -2  11   6      284.69      279.91     17.83 o 
  -1  11   6      861.11      880.46     27.72 o 
   0  11   6      185.14      186.74     21.53 o 
   1  11   6     2352.79     2354.74     30.92 o 
   2  11   6      141.30      142.22      7.23 o 
   3  11   6      523.58      491.94     13.75 o 
   4  11   6      777.02      755.56     15.89 o 
   5  11   6      368.65      346.73     48.81 o 
   6  11   6     3010.53     2862.90     58.77 o 
   7  11   6      207.85      200.46     38.62 o 
   8  11   6       76.07       69.44     19.13 o 
   9  11   6      287.68      333.21    156.65 o 
  -9  12   6       93.04       88.57     24.07 o 
  -8  12   6     2269.59     2348.08     78.03 o 
  -7  12   6      465.76      441.25     35.64 o 
  -6  12   6      671.63      666.36     31.56 o 
  -5  12   6     6123.88     6372.34    140.87 o 
  -4  12   6      451.29      458.73     21.30 o 
  -3  12   6     2067.83     2139.93     47.00 o 
  -2  12   6      554.61      485.65     16.46 o 
  -1  12   6      559.76      523.11     23.20 o 
   0  12   6     3354.17     3331.35     71.37 o 
   1  12   6      119.23      133.33      8.93 o 
   2  12   6     4434.85     4542.62     70.43 o 
   3  12   6      750.47      770.06     14.37 o 
   4  12   6       45.41       48.08      8.90 o 
   5  12   6     1005.18      933.29     32.46 o 
   6  12   6      546.45      453.52     23.36 o 
   7  12   6     1048.71     1055.65     34.23 o 
   8  12   6       80.39       93.60     23.98 o 
   9  12   6      328.81      334.63    178.93 o 
  -9  13   6       62.03       53.80     18.09 o 
  -8  13   6      294.69      220.46     48.40 o 
  -7  13   6      938.80      986.14     28.45 o 
  -6  13   6      139.40      169.65     31.30 o 
  -5  13   6      444.99      440.64     25.10 o 
  -4  13   6      113.23      214.28     38.10 o 
  -3  13   6       41.65       36.31     10.75 o 
  -2  13   6      126.15      123.14     22.01 o 
  -1  13   6      431.00      433.57     23.64 o 
   0  13   6     1184.87     1123.15     32.35 o 
   1  13   6     3140.89     3204.33     51.07 o 
   2  13   6      758.98      705.99     20.67 o 
   3  13   6      697.08      694.39     15.90 o 
   4  13   6       53.43       52.59     12.70 o 
   5  13   6       32.73       28.32      8.04 o 
   6  13   6       17.27       20.82      8.77 o 
   7  13   6       95.12       75.62     16.66 o 
   8  13   6      694.24      687.33     43.15 o 
  -8  14   6      179.32      155.28     35.55 o 
  -7  14   6      108.14       91.20     21.37 o 
  -6  14   6      404.29      378.15     53.77 o 
  -5  14   6     2620.19     2483.84     63.61 o 
  -4  14   6       91.62       76.76     17.88 o 
  -3  14   6      784.67      725.74     30.69 o 
  -2  14   6     2056.75     1982.58     36.83 o 
  -1  14   6      125.94      117.13     20.03 o 
   0  14   6     1490.00     1558.35     34.36 o 
   1  14   6        3.18        5.87      7.70 o 
   2  14   6     4905.17     5140.47     89.61 o 
   3  14   6     1777.98     1780.51     34.53 o 
   4  14   6     2905.02     2891.30     51.60 o 
   5  14   6     5050.39     5096.57    117.47 o 
   6  14   6      303.09      299.48     30.46 o 
   7  14   6      332.64      327.60     26.75 o 
   8  14   6      643.51      645.17     73.94 o 
  -8  15   6      581.74      539.21     26.48 o 
  -7  15   6     1198.70     1354.51     46.63 o 
  -6  15   6       54.84       56.51     13.10 o 
  -5  15   6      473.35      427.10     29.07 o 
  -4  15   6      152.93      114.93     21.50 o 
  -3  15   6       10.08       11.76      8.71 o 
  -2  15   6     2354.93     2284.93     42.23 o 
  -1  15   6       77.83       85.63     12.80 o 
   0  15   6     2217.22     2283.46     38.78 o 
   1  15   6     1910.54     1881.05     33.54 o 
   2  15   6      841.35      798.11     24.73 o 
   3  15   6       11.74       17.83      6.31 o 
   4  15   6     1673.55     1623.93     40.54 o 
   5  15   6       63.11       52.59     13.76 o 
   6  15   6      378.06      371.99     30.27 o 
   7  15   6       45.77       21.28     16.93 o 
   8  15   6     1302.24     1196.39     77.12 o 
  -7  16   6      626.95      650.69     25.97 o 
  -6  16   6      146.65      139.88     29.02 o 
  -5  16   6       98.45      110.55     24.27 o 
  -4  16   6        0.44       14.22      7.69 o 
  -3  16   6      825.88      917.47     23.00 o 
  -2  16   6     1882.33     2063.49     35.09 o 
  -1  16   6      432.81      416.38     26.24 o 
   0  16   6      120.21      131.38     24.27 o 
   1  16   6      111.01       87.32     17.68 o 
   2  16   6      764.13      718.64     28.61 o 
   3  16   6      735.71      711.24     19.23 o 
   4  16   6     3330.20     3227.67     66.15 o 
   5  16   6     3066.89     3087.77     74.88 o 
   6  16   6      214.53      192.16     44.46 o 
   7  16   6      163.25      184.99     69.22 o 
  -7  17   6       29.36       40.72     15.54 o 
  -6  17   6       99.57      102.07     22.63 o 
  -5  17   6      153.53      153.74     39.59 o 
  -4  17   6      119.64      130.66     32.37 o 
  -3  17   6      370.16      350.81     17.48 o 
  -2  17   6       46.70       69.90     15.48 o 
  -1  17   6      129.75      138.85     14.67 o 
   0  17   6      220.96      221.69     15.38 o 
   1  17   6     1598.31     1550.00     38.30 o 
   2  17   6       70.94       46.76     11.58 o 
   3  17   6      676.61      642.82     37.00 o 
   4  17   6      202.46      211.23     41.70 o 
   5  17   6       44.44       50.59     15.26 o 
   6  17   6      322.41      334.15     81.56 o 
  -6  18   6        2.81        4.27     19.05 o 
  -5  18   6      337.45      282.85     31.30 o 
  -4  18   6        0.18       12.83     11.81 o 
  -3  18   6     1142.21     1058.63     28.19 o 
  -2  18   6       47.26       54.23     12.54 o 
  -1  18   6       92.24       94.75     23.65 o 
   0  18   6     1941.17     1945.23     53.64 o 
   1  18   6       92.34       68.64     16.19 o 
   2  18   6      766.08      779.70     39.98 o 
   3  18   6      195.24      203.16     39.83 o 
   4  18   6       45.00       55.61     16.09 o 
   5  18   6     1253.98     1261.30     42.90 o 
   6  18   6       33.71       38.43     20.52 o 
  -5  19   6     1315.54     1347.04     63.60 o 
  -4  19   6      374.42      392.51     88.02 o 
  -3  19   6        3.76        8.76     12.84 o 
  -2  19   6      413.88      424.72     33.55 o 
  -1  19   6      812.83      815.22     42.62 o 
   0  19   6       32.10       25.09     12.61 o 
   1  19   6       85.17       50.15     28.98 o 
   2  19   6        9.97       -5.87     20.37 o 
   3  19   6     1965.00     2084.91     84.16 o 
   4  19   6      572.81      536.61     79.58 o 
   5  19   6      384.54      332.04     82.46 o 
  -4  20   6       64.31       56.09     18.05 o 
  -3  20   6      197.05      175.96     41.88 o 
  -2  20   6        6.51       19.10     12.51 o 
  -1  20   6      417.14      358.57     65.10 o 
   0  20   6      448.41      446.58    113.57 o 
   1  20   6       14.91       41.44     18.19 o 
   2  20   6     1140.00     1099.30     57.22 o 
   3  20   6     1034.79     1024.64     49.88 o 
   4  20   6      595.97      468.42    108.95 o 
  -3  21   6      203.22      179.24     41.38 o 
  -2  21   6      101.82       85.11     26.63 o 
  -1  21   6      720.55      672.74     55.87 o 
   0  21   6       11.36       26.65     15.80 o 
   1  21   6       35.62       47.55     22.14 o 
   2  21   6        2.14       11.21     23.66 o 
   3  21   6      704.53      695.31    118.50 o 
   0  22   6       96.56      100.14     23.48 o 
 -10   1   7      137.36      124.81     29.37 o 
  -9   1   7     1179.93     1191.71     47.40 o 
  -8   1   7     1794.72     1754.95     58.31 o 
  -7   1   7       75.33       76.39     12.15 o 
  -6   1   7     1009.19      930.08     30.17 o 
  -5   1   7     1272.99     1328.28     38.84 o 
  -4   1   7     2474.46     2520.22     48.60 o 
  -3   1   7     4531.92     4526.09     61.48 o 
  -2   1   7      394.29      418.63     15.00 o 
  -1   1   7     4005.90     3656.95     40.55 o 
   0   1   7     1944.79     1802.96     36.94 o 
   1   1   7      814.03      884.75     20.75 o 
   2   1   7      999.60      810.95     22.65 o 
   3   1   7     1894.15     1926.89     34.92 o 
   4   1   7     9062.22     9066.34    140.32 o 
   5   1   7      996.40      917.22     21.85 o 
   6   1   7     4266.58     4003.21     77.83 o 
   7   1   7    12392.92    13369.37    259.85 o 
   8   1   7       79.52      106.21     23.90 o 
   9   1   7       62.53       66.79     19.27 o 
  10   1   7      719.24      766.65     44.74 o 
 -10   2   7       24.26       33.66     14.55 o 
  -9   2   7      268.55      268.97     57.86 o 
  -8   2   7      516.72      504.14     65.14 o 
  -7   2   7       53.38       60.98     13.55 o 
  -6   2   7       97.75      104.56     16.21 o 
  -5   2   7       27.50       35.86      8.18 o 
  -4   2   7      461.36      485.53     23.37 o 
  -3   2   7        1.16        7.01      8.58 o 
  -2   2   7     7071.30     7530.47    140.82 o 
  -1   2   7       13.62       19.21      4.43 o 
   0   2   7     1413.77     1536.29     32.54 o 
   1   2   7      336.10      346.59     10.57 o 
   2   2   7     3122.49     3166.65     41.38 o 
   3   2   7      205.26      205.26     12.78 o 
   4   2   7      629.17      634.36     17.19 o 
   5   2   7      519.40      518.61      9.91 o 
   6   2   7      574.24      577.46     12.34 o 
   7   2   7      320.89      276.67     53.72 o 
   8   2   7       15.77       20.36     12.81 o 
   9   2   7      233.75      217.96     53.34 o 
  10   2   7     1822.83     1766.67     56.50 o 
 -10   3   7      170.34      156.29     35.39 o 
  -9   3   7      137.57      163.95     34.15 o 
  -8   3   7      309.61      336.64     47.64 o 
  -7   3   7      544.83      588.59     42.71 o 
  -6   3   7     3200.91     3301.64     65.20 o 
  -5   3   7        9.22       22.29      8.19 o 
  -4   3   7      971.65      992.26     37.81 o 
  -3   3   7     6825.43     7050.03    140.98 o 
  -2   3   7       36.11       68.78     11.12 o 
  -1   3   7    13692.73    15234.61    333.88 o 
   0   3   7      102.26       79.73     14.65 o 
   1   3   7      623.06      484.30     14.16 o 
   2   3   7    12529.88    12849.18    168.01 o 
   3   3   7     1144.29     1188.75     24.24 o 
   4   3   7     8075.82     8144.88     92.48 o 
   5   3   7     5596.02     5720.61     60.38 o 
   6   3   7     1710.10     1493.01     87.06 o 
   7   3   7     4564.28     4716.20     85.03 o 
   8   3   7      101.32       88.53     22.57 o 
   9   3   7     1639.87     1703.24     56.58 o 
  10   3   7      547.38      589.98     39.18 o 
 -10   4   7      140.92      136.99     36.37 o 
  -9   4   7       73.46       63.20     14.11 o 
  -8   4   7     1183.68     1146.75     40.12 o 
  -7   4   7      463.97      474.48     35.21 o 
  -6   4   7        6.49        9.26      9.73 o 
  -5   4   7        2.21       12.72     10.12 o 
  -4   4   7      287.21      368.72     57.03 o 
  -3   4   7     1141.02     1173.67     24.61 o 
  -2   4   7     1257.18     1190.53     29.56 o 
  -1   4   7      630.21      648.85     24.50 o 
   0   4   7      157.90      184.46     32.28 o 
   1   4   7       93.19      130.43     18.91 o 
   2   4   7       87.85      138.24     22.54 o 
   3   4   7      829.50      755.58     23.19 o 
   4   4   7        7.23        7.05      4.11 o 
   5   4   7      320.86      319.59     16.65 o 
   6   4   7     2363.45     2208.11     53.83 o 
   7   4   7       76.25       64.78     17.33 o 
   8   4   7       47.01       59.38     15.18 o 
   9   4   7        1.16        5.52     14.37 o 
  10   4   7      965.61      959.50     52.54 o 
 -10   5   7      529.69      435.74     88.56 o 
  -9   5   7      784.26      724.60     43.72 o 
  -8   5   7      308.89      323.05     51.21 o 
  -7   5   7      566.88      568.13     35.87 o 
  -6   5   7     2484.93     2454.93     48.37 o 
  -5   5   7     6651.15     6722.57    121.84 o 
  -4   5   7     1905.99     2027.83     42.49 o 
  -3   5   7     5126.50     5142.20    127.64 o 
  -2   5   7       75.84       58.88      9.69 o 
  -1   5   7     1561.06     1477.66     34.35 o 
   0   5   7      727.45      523.89     92.36 o 
   1   5   7     5510.15     5367.67    134.92 o 
   2   5   7     9169.05     9164.82    157.49 o 
   3   5   7      639.32      572.90     31.43 o 
   4   5   7     2071.95     1928.23     38.48 o 
   5   5   7     6065.04     5971.27    124.99 o 
   6   5   7      369.17      337.73     11.36 o 
   7   5   7       58.52       65.01     14.81 o 
   8   5   7       58.76       66.53     18.65 o 
   9   5   7     3091.29     3193.75     99.39 o 
  10   5   7      263.64      237.29     61.69 o 
 -10   6   7       18.33       29.71     16.16 o 
  -9   6   7      381.78      363.44     68.99 o 
  -8   6   7       37.11       38.17     12.80 o 
  -7   6   7     2429.46     2400.65     49.78 o 
  -6   6   7        0.56       11.74     13.42 o 
  -5   6   7     2590.30     2613.22     55.49 o 
  -4   6   7     2788.11     2904.50     59.39 o 
  -3   6   7        3.28        8.71      8.94 o 
  -2   6   7      634.40      582.05     23.50 o 
  -1   6   7        2.28        7.44      5.42 o 
   0   6   7     1545.31     1705.05     43.86 o 
   1   6   7       72.58       74.97     11.66 o 
   2   6   7        4.05       11.71      9.41 o 
   3   6   7     2929.98     2959.33     45.86 o 
   4   6   7      109.80      114.33      6.87 o 
   5   6   7      140.12      148.37      8.16 o 
   6   6   7      123.09      108.71     12.12 o 
   7   6   7       15.86       21.15      9.49 o 
   8   6   7      199.93      181.31     42.74 o 
   9   6   7        6.25       11.39     13.44 o 
  10   6   7       63.60       55.88     14.90 o 
 -10   7   7      100.01       78.78     20.28 o 
  -9   7   7      564.00      537.42     53.64 o 
  -8   7   7      532.63      535.69     37.99 o 
  -7   7   7       88.32      106.35     19.12 o 
  -6   7   7     4306.67     4461.29    131.29 o 
  -5   7   7     1516.38     1571.02     42.29 o 
  -4   7   7      746.14      740.87     28.69 o 
  -3   7   7     1813.60     1590.65     71.96 o 
  -2   7   7      662.04      752.02     25.15 o 
  -1   7   7     1458.76     1405.53     29.27 o 
   0   7   7     1117.43     1148.56     28.95 o 
   1   7   7     5912.65     5933.85     92.67 o 
   2   7   7     3889.63     3892.32     97.92 o 
   3   7   7      980.05     1030.73     34.01 o 
   4   7   7     6321.63     6590.26    119.35 o 
   5   7   7     4324.63     4186.98     92.34 o 
   6   7   7      502.36      455.90     27.20 o 
   7   7   7      573.69      642.96     20.43 o 
   8   7   7        6.93       20.89     13.85 o 
   9   7   7     1679.00     1738.77     59.94 o 
  -9   8   7      599.49      458.56    100.28 o 
  -8   8   7      179.40      181.23     29.58 o 
  -7   8   7      197.52      223.22     40.68 o 
  -6   8   7      200.28      199.96     32.98 o 
  -5   8   7      188.92      197.87     28.78 o 
  -4   8   7      955.35      981.97     30.11 o 
  -3   8   7       31.75       28.11      7.56 o 
  -2   8   7      245.53      212.64     26.89 o 
  -1   8   7     2515.89     2553.31     47.51 o 
   0   8   7      405.85      391.08     39.88 o 
   1   8   7       71.89       69.94     13.36 o 
   2   8   7      716.27      681.22     35.18 o 
   3   8   7     3331.87     3501.40     61.46 o 
   4   8   7     1034.84     1039.75     33.99 o 
   5   8   7      176.44      147.35     18.71 o 
   6   8   7      127.13      137.60     21.45 o 
   7   8   7        0.30        9.53      5.96 o 
   8   8   7        2.58       14.13     12.08 o 
   9   8   7       19.45       33.50     18.99 o 
  -9   9   7      605.26      551.40     46.57 o 
  -8   9   7      871.66      832.80     34.67 o 
  -7   9   7       18.69       34.50     10.96 o 
  -6   9   7     3139.29     3368.73     67.84 o 
  -5   9   7       57.93       82.62     15.03 o 
  -4   9   7     1283.94     1238.90     35.67 o 
  -3   9   7     7837.86     8058.31     78.67 o 
  -2   9   7      103.31       99.38     15.54 o 
  -1   9   7     8324.31     8381.49     97.11 o 
   0   9   7     5494.00     5423.01     74.89 o 
   1   9   7      856.83      826.78     31.06 o 
   2   9   7     3314.08     3299.65     56.87 o 
   3   9   7       21.96       25.58      9.11 o 
   4   9   7     2670.13     2642.23     53.89 o 
   5   9   7      110.51      114.44     17.26 o 
   6   9   7       22.41       30.30      9.32 o 
   7   9   7     1859.76     1942.08     51.78 o 
   8   9   7      350.69      374.85     91.56 o 
   9   9   7      118.65      140.22     43.54 o 
  -9  10   7       16.83       22.01     11.11 o 
  -8  10   7      714.30      766.58     31.87 o 
  -7  10   7       56.35       30.90      9.04 o 
  -6  10   7      424.52      383.58     54.64 o 
  -5  10   7      622.15      606.34     32.73 o 
  -4  10   7     2185.15     2240.65     45.38 o 
  -3  10   7      194.16      170.91     28.05 o 
  -2  10   7     1293.25     1303.32     36.45 o 
  -1  10   7       10.95        7.28      5.27 o 
   0  10   7      940.58      911.45     31.04 o 
   1  10   7      221.55      226.75     35.90 o 
   2  10   7      327.93      333.15     27.67 o 
   3  10   7       26.98       22.47      8.59 o 
   4  10   7     3795.68     3829.00     66.16 o 
   5  10   7     1319.67     1293.29     36.89 o 
   6  10   7      223.54      237.05     21.72 o 
   7  10   7      114.44      119.33     21.29 o 
   8  10   7      129.87      118.89     32.25 o 
   9  10   7       95.83       85.91     28.40 o 
  -9  11   7     1196.34     1254.38     38.64 o 
  -8  11   7     1397.72     1406.57     51.63 o 
  -7  11   7       25.72       30.45     11.28 o 
  -6  11   7      182.30      202.03     35.91 o 
  -5  11   7      212.74      224.82     35.35 o 
  -4  11   7     3508.26     3412.65     61.95 o 
  -3  11   7     2212.49     2169.45     48.98 o 
  -2  11   7     1086.75     1067.24     51.74 o 
  -1  11   7     5038.83     5002.43     84.47 o 
   0  11   7     7566.77     8167.12    138.65 o 
   1  11   7      225.85      259.36     39.15 o 
   2  11   7     1995.34     1916.92     49.21 o 
   3  11   7        4.14       14.33     11.45 o 
   4  11   7     1755.22     1716.89     36.82 o 
   5  11   7      342.68      379.27     43.05 o 
   6  11   7     2652.44     2603.40     65.40 o 
   7  11   7     3129.26     3295.02     92.82 o 
   8  11   7      451.98      460.55    119.61 o 
   9  11   7      159.56      148.78     51.28 o 
  -8  12   7       18.08       26.29     10.80 o 
  -7  12   7       14.12       21.58     14.82 o 
  -6  12   7       78.39       83.06     17.55 o 
  -5  12   7      571.73      544.85     24.77 o 
  -4  12   7      855.67      791.24     33.95 o 
  -3  12   7      589.55      581.69     24.86 o 
  -2  12   7     1504.35     1354.59     40.36 o 
  -1  12   7      117.88      103.17     10.74 o 
   0  12   7      597.84      641.35     24.22 o 
   1  12   7       34.23       36.13      6.36 o 
   2  12   7      141.33      167.37     27.95 o 
   3  12   7       17.77       27.58      8.50 o 
   4  12   7        5.68       21.72      9.61 o 
   5  12   7     2978.57     2923.16     58.60 o 
   6  12   7      422.20      424.61     22.62 o 
   7  12   7      257.58      283.49     29.51 o 
   8  12   7      803.99      841.00     47.79 o 
  -8  13   7     1150.15     1139.05     38.80 o 
  -7  13   7      308.79      382.46     31.41 o 
  -6  13   7       73.48       80.93     15.47 o 
  -5  13   7       49.39       64.51     16.19 o 
  -4  13   7        7.58        4.88     16.54 o 
  -3  13   7      690.58      706.30     25.13 o 
  -2  13   7      866.04      846.54     24.89 o 
  -1  13   7     6297.67     6656.63     93.42 o 
   0  13   7     1013.74     1018.52     24.69 o 
   1  13   7      304.36      320.77     13.51 o 
   2  13   7     1509.41     1514.88     43.04 o 
   3  13   7       24.24       39.67     10.04 o 
   4  13   7      364.50      382.30     31.65 o 
   5  13   7      268.87      299.94     37.94 o 
   6  13   7      469.44      449.60     31.28 o 
   7  13   7      965.84      997.58     36.25 o 
   8  13   7       10.49        5.37     21.26 o 
  -8  14   7        7.70       22.28     10.55 o 
  -7  14   7      106.45      118.96     21.95 o 
  -6  14   7       79.52       61.14     14.29 o 
  -5  14   7        9.97        8.33     11.29 o 
  -4  14   7      661.43      650.37     26.45 o 
  -3  14   7     1097.58     1168.81     39.95 o 
  -2  14   7      867.68      873.17     30.17 o 
  -1  14   7       51.53       56.46     11.71 o 
   0  14   7      138.59      152.48     12.59 o 
   1  14   7      624.47      647.91     18.10 o 
   2  14   7      207.90      226.23     35.56 o 
   3  14   7      958.43      886.57     26.10 o 
   4  14   7      433.33      419.06     32.36 o 
   5  14   7     1322.14     1320.79     36.31 o 
   6  14   7     2286.33     2344.84     60.81 o 
   7  14   7       82.74       73.07     23.74 o 
  -7  15   7      189.35      143.07     33.01 o 
  -6  15   7     1340.04     1285.03     42.72 o 
  -5  15   7      321.58      369.08     29.68 o 
  -4  15   7      775.23      749.38     24.47 o 
  -3  15   7     1127.90     1141.93     28.49 o 
  -2  15   7      165.02      132.55     20.05 o 
  -1  15   7      584.00      600.25     22.96 o 
   0  15   7       14.99       18.77      9.67 o 
   1  15   7      744.91      765.96     35.29 o 
   2  15   7     8519.14     8905.16    148.09 o 
   3  15   7      248.27      260.75     41.98 o 
   4  15   7     1223.88     1243.25     29.33 o 
   5  15   7      256.05      288.49     48.00 o 
   6  15   7      290.25      249.43     29.39 o 
   7  15   7      141.39      137.26     32.91 o 
  -7  16   7      291.49      283.21     55.53 o 
  -6  16   7      190.80      173.07     43.90 o 
  -5  16   7      176.08      182.12     21.96 o 
  -4  16   7      163.35      130.23     27.80 o 
  -3  16   7      315.03      279.39     16.69 o 
  -2  16   7      200.96      237.69     16.78 o 
  -1  16   7       51.42       42.50     10.16 o 
   0  16   7     1981.10     1933.81     45.54 o 
   1  16   7      214.98      194.00     33.14 o 
   2  16   7      223.07      254.50     24.75 o 
   3  16   7       13.43       19.94      9.90 o 
   4  16   7       30.82       31.73     10.48 o 
   5  16   7        8.82       13.29     11.26 o 
   6  16   7      489.05      496.63     22.68 o 
  -6  17   7      801.26      770.45     32.42 o 
  -5  17   7      475.54      512.59     30.43 o 
  -4  17   7       25.75       30.78     10.98 o 
  -3  17   7      478.23      506.35     19.46 o 
  -2  17   7      241.32      230.20     24.01 o 
  -1  17   7      186.42      177.45     17.77 o 
   0  17   7      231.41      212.13     16.19 o 
   1  17   7     4743.64     4568.53     95.65 o 
   2  17   7     1428.00     1423.48     34.31 o 
   3  17   7      536.34      472.54     31.00 o 
   4  17   7     1107.98     1058.90     40.93 o 
   5  17   7      184.53      229.07     40.22 o 
   6  17   7        3.41       11.94     11.33 o 
  -5  18   7      735.88      834.29     35.42 o 
  -4  18   7      294.75      308.50     23.32 o 
  -3  18   7       11.76       17.67     11.38 o 
  -2  18   7     1443.76     1431.10     54.23 o 
  -1  18   7       70.07       79.93     26.53 o 
   0  18   7      867.30      788.74     33.00 o 
   1  18   7     1215.49     1151.86     44.33 o 
   2  18   7       27.36       24.26     12.19 o 
   3  18   7     3041.17     3128.35    103.72 o 
   4  18   7      413.40      386.14     74.13 o 
   5  18   7       59.92       63.28     19.62 o 
  -4  19   7        3.03      -17.19     19.74 o 
  -3  19   7      281.31      289.71     30.37 o 
  -2  19   7        0.62       14.49     25.07 o 
  -1  19   7      685.14      789.05     72.80 o 
   0  19   7       82.69      103.95     24.58 o 
   1  19   7      142.53      186.02     39.62 o 
   2  19   7       52.75       68.40     21.15 o 
   3  19   7       18.00       42.53     19.98 o 
   4  19   7      854.42      838.22     49.33 o 
  -3  20   7        3.60        6.08     31.66 o 
  -2  20   7      367.63      326.86     77.28 o 
  -1  20   7       95.47       77.73     28.05 o 
   0  20   7      123.16       96.19     50.00 o 
   1  20   7     1363.80     1348.51     60.21 o 
   2  20   7      181.77      187.57     50.25 o 
   3  20   7      369.30      429.04     71.92 o 
  -1  21   7     1072.33     1077.14     55.32 o 
   0  21   7     1642.88     1695.86     66.45 o 
   1  21   7       24.99       11.55     23.89 o 
 -10   0   8        0.73       27.22     17.68 o 
  -9   0   8       43.42       46.95     21.99 o 
  -8   0   8     1378.31     1385.05     52.40 o 
  -7   0   8      257.48      281.24     54.15 o 
  -6   0   8      939.23      908.42     39.62 o 
  -5   0   8        2.71        1.16     16.90 o 
  -4   0   8    11559.18    12480.80    105.47 o 
  -3   0   8      191.67      141.65     45.03 o 
  -2   0   8      596.98      575.71     63.42 o 
  -1   0   8     7726.12     7738.86    160.13 o 
   0   0   8      206.36      174.61     38.12 o 
   1   0   8     6388.26     6767.30    140.10 o 
   2   0   8     3371.66     3531.06     75.91 o 
   3   0   8     8441.01     8541.41    164.76 o 
   4   0   8    13657.54    13948.08    461.16 o 
   5   0   8      733.22      710.79     24.88 o 
   6   0   8     1495.67     1493.96     49.66 o 
   7   0   8       29.66       49.61     28.70 o 
   8   0   8       32.35       49.08     18.21 o 
   9   0   8     1964.59     1943.58     94.35 o 
  10   0   8      734.47      689.58     54.44 o 
 -10   1   8      100.87       79.87     16.12 o 
  -9   1   8        6.49       14.95     11.86 o 
  -8   1   8      185.33      169.93     27.86 o 
  -7   1   8      500.05      519.26     67.62 o 
  -6   1   8       39.52       42.95     11.62 o 
  -5   1   8      514.88      480.52     37.52 o 
  -4   1   8      173.68      185.22     24.78 o 
  -3   1   8      422.06      408.17     23.92 o 
  -2   1   8       41.77       52.20      8.06 o 
  -1   1   8     1113.72     1097.52     27.88 o 
   0   1   8      142.02      140.03     19.65 o 
   1   1   8      412.76      388.39     14.01 o 
   2   1   8     1286.16     1514.93     32.05 o 
   3   1   8       35.87       50.04     10.19 o 
   4   1   8      212.37      213.02     13.93 o 
   5   1   8     1765.18     1736.76     35.34 o 
   6   1   8      760.73      730.31     22.04 o 
   7   1   8     1092.57     1072.43     47.18 o 
   8   1   8      111.86      106.12     25.38 o 
   9   1   8        6.14       14.43     13.32 o 
  10   1   8        0.60       30.12     14.55 o 
 -10   2   8        0.70       21.53     13.58 o 
  -9   2   8     1014.13     1050.95     35.03 o 
  -8   2   8      667.45      651.49     52.85 o 
  -7   2   8      814.94      869.80     36.18 o 
  -6   2   8     2206.61     2292.06     63.45 o 
  -5   2   8      182.35      162.16     23.68 o 
  -4   2   8     7379.57     7715.70    104.86 o 
  -3   2   8     1141.95     1127.08     37.34 o 
  -2   2   8      902.45      790.20     29.40 o 
  -1   2   8     3266.20     3244.71     56.15 o 
   0   2   8      324.56      344.64     17.32 o 
   1   2   8     4729.22     4521.04     60.12 o 
   2   2   8     1577.78     1624.95     32.56 o 
   3   2   8      261.90      208.01     12.48 o 
   4   2   8     6166.80     6226.49    107.37 o 
   5   2   8      322.05      286.68     13.47 o 
   6   2   8     1535.26     1500.01     34.67 o 
   7   2   8       28.86       39.49     10.67 o 
   8   2   8        4.29       17.79     12.23 o 
   9   2   8      211.98      195.38     47.00 o 
 -10   3   8       15.06       22.99     13.08 o 
  -9   3   8        0.16        0.42     15.81 o 
  -8   3   8       12.07       12.93     10.69 o 
  -7   3   8     1105.53     1020.30     38.15 o 
  -6   3   8     2866.23     2936.13    117.01 o 
  -5   3   8     1065.23     1125.70     36.22 o 
  -4   3   8      742.02      796.93     32.69 o 
  -3   3   8      555.15      539.55     24.76 o 
  -2   3   8      122.70      143.18     23.83 o 
  -1   3   8     1965.72     1983.69     45.20 o 
   0   3   8      623.11      673.55     21.13 o 
   1   3   8     2764.51     2888.58     35.02 o 
   2   3   8     2420.20     2492.12     47.56 o 
   3   3   8      526.03      502.98     30.51 o 
   4   3   8       48.29       35.37      6.63 o 
   5   3   8     3713.68     3845.75     75.32 o 
   6   3   8     1510.09     1470.12     36.28 o 
   7   3   8     4577.42     4768.07    122.25 o 
   8   3   8        0.61       16.66     12.29 o 
   9   3   8       24.93       16.31     17.86 o 
 -10   4   8       27.83       45.67     13.85 o 
  -9   4   8     1227.62     1192.14     44.23 o 
  -8   4   8      386.22      400.73     62.17 o 
  -7   4   8      301.20      299.46     36.91 o 
  -6   4   8     5676.46     6201.03    155.70 o 
  -5   4   8       15.01       19.95     12.50 o 
  -4   4   8      888.85      868.14     27.09 o 
  -3   4   8      732.38      693.38     28.18 o 
  -2   4   8     2472.43     2516.70     49.75 o 
  -1   4   8     2086.77     1888.57     43.84 o 
   0   4   8       92.62      113.28     11.42 o 
   1   4   8    11544.25    11274.57    251.00 o 
   2   4   8     1855.55     1786.76     41.72 o 
   3   4   8     2113.63     2139.32     42.68 o 
   4   4   8     2153.69     2162.38     43.59 o 
   5   4   8      929.74      961.20     23.20 o 
   6   4   8      959.14      961.32     25.54 o 
   7   4   8      803.32      784.76     28.20 o 
   8   4   8      453.63      438.32     37.47 o 
   9   4   8      697.54      718.59     37.59 o 
  -9   5   8      153.95      145.85     26.55 o 
  -8   5   8        9.21        9.24     12.12 o 
  -7   5   8        0.61       37.16     12.43 o 
  -6   5   8      133.26      115.96     24.32 o 
  -5   5   8       32.78       43.47     10.20 o 
  -4   5   8       14.83        5.79      9.52 o 
  -3   5   8      600.36      625.03     24.74 o 
  -2   5   8        9.06       11.60      5.77 o 
  -1   5   8       88.70       94.85     16.77 o 
   0   5   8      789.83      823.11     30.90 o 
   1   5   8      220.16      278.51     44.61 o 
   2   5   8        2.27        7.95     11.58 o 
   3   5   8     1592.20     1548.87     47.05 o 
   4   5   8        2.07        7.50      4.63 o 
   5   5   8     1948.57     1904.33     27.19 o 
   6   5   8        8.38       10.14      5.32 o 
   7   5   8       34.49       41.27     14.36 o 
   8   5   8      360.72      326.07     36.19 o 
   9   5   8      196.95      142.19     32.77 o 
  -9   6   8      487.83      498.30     69.83 o 
  -8   6   8       34.24       53.96     13.79 o 
  -7   6   8      360.71      410.58     66.50 o 
  -6   6   8     2167.15     2174.99     61.98 o 
  -5   6   8      648.49      665.04     28.78 o 
  -4   6   8      615.65      615.79     33.10 o 
  -3   6   8      219.54      221.49     20.06 o 
  -2   6   8     8117.09     8308.25    185.59 o 
  -1   6   8     5217.75     5230.37     93.07 o 
   0   6   8      360.40      341.90     29.88 o 
   1   6   8     4396.16     4393.42     63.89 o 
   2   6   8     7945.46     8258.79    122.03 o 
   3   6   8      347.44      379.29     32.80 o 
   4   6   8     2815.48     2766.17     62.87 o 
   5   6   8        2.26        1.95      4.08 o 
   6   6   8     2186.04     2107.83     42.47 o 
   7   6   8     2270.60     2166.59     63.00 o 
   8   6   8      606.67      653.64     41.73 o 
   9   6   8      920.87      969.47     59.57 o 
  -9   7   8      194.88      169.87     36.82 o 
  -8   7   8      404.12      376.63     66.76 o 
  -7   7   8      221.30      192.40     34.68 o 
  -6   7   8        5.54       12.98     11.34 o 
  -5   7   8        3.12       22.98     11.99 o 
  -4   7   8     2395.26     2400.29     48.32 o 
  -3   7   8     1630.33     1671.15     43.10 o 
  -2   7   8     3192.11     3180.38     71.28 o 
  -1   7   8     1109.81     1055.51     30.35 o 
   0   7   8     4962.38     5264.75     74.62 o 
   1   7   8     7499.48     7829.63    111.62 o 
   2   7   8       21.10       33.40     10.17 o 
   3   7   8     3011.69     3044.13     60.89 o 
   4   7   8      278.52      298.20     45.85 o 
   5   7   8      105.75      118.66     21.63 o 
   6   7   8      702.05      630.17     18.18 o 
   7   7   8     1074.39     1109.56     28.58 o 
   8   7   8      305.10      325.36     77.74 o 
   9   7   8      840.15      814.45     69.64 o 
  -9   8   8      152.32      176.81     34.52 o 
  -8   8   8      495.01      431.16     89.21 o 
  -7   8   8      529.55      512.73     76.24 o 
  -6   8   8      804.53      808.77     26.23 o 
  -5   8   8      199.64      231.54     32.63 o 
  -4   8   8     4827.08     4865.27     84.63 o 
  -3   8   8      785.46      799.56     24.46 o 
  -2   8   8     5185.91     5215.57    121.04 o 
  -1   8   8     8589.15     8902.44    183.73 o 
   0   8   8       43.21       54.99     14.23 o 
   1   8   8     5252.25     5287.24     77.86 o 
   2   8   8     4972.08     5245.79     95.29 o 
   3   8   8     4988.59     5095.05     96.26 o 
   4   8   8      871.64      878.35     26.88 o 
   5   8   8      136.71      152.81     25.07 o 
   6   8   8     3989.52     3828.22     89.20 o 
   7   8   8      224.36      196.47     48.10 o 
   8   8   8      136.87      156.96     32.12 o 
   9   8   8      761.78      812.59     42.75 o 
  -9   9   8      188.15      183.24     41.93 o 
  -8   9   8      394.47      335.08     72.57 o 
  -7   9   8     1284.52     1297.93     34.38 o 
  -6   9   8        3.54       14.97     13.21 o 
  -5   9   8       42.76       39.70      8.05 o 
  -4   9   8      164.22      154.34     23.69 o 
  -3   9   8      106.03      110.39     20.76 o 
  -2   9   8        2.53       16.78      7.21 o 
  -1   9   8     4138.35     4139.32     88.66 o 
   0   9   8     2086.96     2084.07     47.91 o 
   1   9   8     1235.20     1254.13     34.50 o 
   2   9   8       84.93       73.93     13.39 o 
   3   9   8     1537.20     1555.81     38.10 o 
   4   9   8       97.68      117.54     20.15 o 
   5   9   8      278.98      255.44     22.42 o 
   6   9   8       17.38       25.88      7.99 o 
   7   9   8      487.99      531.97     35.98 o 
   8   9   8      568.35      638.72     66.14 o 
  -8  10   8       92.54       96.13     18.28 o 
  -7  10   8      229.77      225.40     47.83 o 
  -6  10   8      358.30      416.50     64.45 o 
  -5  10   8       25.95       30.04     12.79 o 
  -4  10   8     2913.28     3013.35     95.29 o 
  -3  10   8     1872.29     1871.12     39.86 o 
  -2  10   8      193.49      199.35     27.38 o 
  -1  10   8     2527.81     2616.11     53.24 o 
   0  10   8       22.52       32.53      9.44 o 
   1  10   8      579.51      596.61     29.44 o 
   2  10   8     1679.57     1679.88     40.26 o 
   3  10   8     2951.21     2881.09     54.43 o 
   4  10   8     3561.30     3665.17     61.52 o 
   5  10   8      872.46      806.55     23.01 o 
   6  10   8     1287.02     1235.13     49.54 o 
   7  10   8     1410.36     1391.70     47.00 o 
   8  10   8      187.74      180.94     40.40 o 
  -8  11   8      125.81      101.97     23.99 o 
  -7  11   8      322.76      306.65     55.83 o 
  -6  11   8      608.52      564.41     38.57 o 
  -5  11   8       81.87       69.34     15.46 o 
  -4  11   8       31.27       31.50     13.17 o 
  -3  11   8      450.33      436.80     22.26 o 
  -2  11   8       53.02       47.86     11.23 o 
  -1  11   8        5.66        9.37     13.87 o 
   0  11   8     1709.11     1705.71     41.41 o 
   1  11   8       46.40       66.71     11.83 o 
   2  11   8      455.31      450.81     36.50 o 
   3  11   8      323.42      335.70     50.59 o 
   4  11   8       73.69       69.62     13.52 o 
   5  11   8      958.21      946.43     24.64 o 
   6  11   8      733.36      741.73     24.27 o 
   7  11   8        9.17       20.21     15.91 o 
   8  11   8       23.26       28.94     19.95 o 
  -8  12   8        7.36       21.76      8.58 o 
  -7  12   8      798.01      733.86     34.25 o 
  -6  12   8      858.37      888.95     30.56 o 
  -5  12   8      398.21      411.83     41.08 o 
  -4  12   8     1629.88     1695.00     55.72 o 
  -3  12   8     2256.32     2260.20     49.65 o 
  -2  12   8      311.65      293.17     19.02 o 
  -1  12   8     1888.91     1898.77     34.80 o 
   0  12   8      336.02      339.64     53.76 o 
   1  12   8     4140.50     4198.63     69.73 o 
   2  12   8      339.33      298.14     27.38 o 
   3  12   8     1034.15     1062.94     38.78 o 
   4  12   8     4732.97     4987.11    113.94 o 
   5  12   8      162.54      156.84     31.05 o 
   6  12   8      190.02      225.71     37.14 o 
   7  12   8      923.81      920.19     40.27 o 
   8  12   8       48.54       52.94     17.96 o 
  -7  13   8       16.49       30.40     12.58 o 
  -6  13   8      669.25      673.47     36.04 o 
  -5  13   8     2319.51     2372.71     53.90 o 
  -4  13   8        1.16        3.28     15.50 o 
  -3  13   8     2285.55     2282.64     48.71 o 
  -2  13   8      951.68      943.04     25.70 o 
  -1  13   8      230.99      235.41     13.75 o 
   0  13   8      723.63      684.75     27.91 o 
   1  13   8      322.83      313.90     29.88 o 
   2  13   8      857.60      862.99     31.84 o 
   3  13   8      300.44      345.66     58.02 o 
   4  13   8      156.00      131.54     27.43 o 
   5  13   8      413.79      459.40     25.91 o 
   6  13   8     1431.38     1441.13     56.10 o 
   7  13   8      252.31      239.42     51.29 o 
  -7  14   8      402.92      414.22     61.86 o 
  -6  14   8      509.19      528.43     38.65 o 
  -5  14   8       75.93       68.73     17.06 o 
  -4  14   8     1183.84     1243.85     27.27 o 
  -3  14   8      692.76      693.35     24.67 o 
  -2  14   8      363.71      297.74     21.19 o 
  -1  14   8      511.32      561.49     27.06 o 
   0  14   8      173.12      167.59     27.65 o 
   1  14   8     2449.92     2547.20     60.11 o 
   2  14   8      334.57      314.79     45.95 o 
   3  14   8       81.21       83.48     16.34 o 
   4  14   8      987.84     1020.75     27.80 o 
   5  14   8        0.86       10.50      9.34 o 
   6  14   8     1341.15     1299.56     48.81 o 
   7  14   8      739.04      724.71     49.07 o 
  -6  15   8      507.56      556.41     28.71 o 
  -5  15   8      269.30      284.34     32.29 o 
  -4  15   8       46.12       46.14     12.23 o 
  -3  15   8      616.32      598.65     22.77 o 
  -2  15   8      656.53      707.90     24.60 o 
  -1  15   8        2.86      -11.06     13.79 o 
   0  15   8      466.61      470.92     36.09 o 
   1  15   8       41.95       28.32     12.60 o 
   2  15   8       20.00       24.54     11.58 o 
   3  15   8     1824.55     1925.86     47.38 o 
   4  15   8       73.49       58.45     15.22 o 
   5  15   8      905.84      906.73     27.44 o 
   6  15   8      270.77      258.79     52.25 o 
  -6  16   8      573.15      584.71     30.10 o 
  -5  16   8      640.12      580.71     26.20 o 
  -4  16   8      713.81      663.77     23.92 o 
  -3  16   8      170.46      137.49     33.62 o 
  -2  16   8       60.94       65.97     15.93 o 
  -1  16   8     2289.31     2147.42     52.30 o 
   0  16   8      272.31      243.75     19.52 o 
   1  16   8      156.03      173.87     31.41 o 
   2  16   8      589.00      721.18     29.72 o 
   3  16   8      299.03      283.72     26.70 o 
   4  16   8       15.03       19.54     11.55 o 
   5  16   8      873.14      868.71     34.75 o 
   6  16   8      285.96      300.20     61.03 o 
  -5  17   8       78.39       56.38     17.12 o 
  -4  17   8       10.83       15.79     13.61 o 
  -3  17   8      300.43      318.65     21.99 o 
  -2  17   8       77.94       57.80     17.22 o 
  -1  17   8      184.92      185.17     20.70 o 
   0  17   8     2556.45     2663.74     66.71 o 
   1  17   8        6.26       15.67      6.78 o 
   2  17   8       23.87       21.19     11.64 o 
   3  17   8      319.83      338.32     62.41 o 
   4  17   8      444.67      444.72     74.99 o 
   5  17   8      451.45      391.90     68.52 o 
  -4  18   8      184.73      156.65     42.21 o 
  -3  18   8      112.44      137.15     29.24 o 
  -2  18   8       84.21      102.96     25.91 o 
  -1  18   8     2591.47     2472.87    105.57 o 
   0  18   8      184.77      144.56     36.99 o 
   1  18   8      271.98      261.11     27.93 o 
   2  18   8       47.53       59.81     17.08 o 
   3  18   8       10.10       18.84     19.94 o 
   4  18   8       11.18        2.86     12.75 o 
  -3  19   8      320.77      296.44     80.34 o 
  -2  19   8       84.20       60.54     19.29 o 
  -1  19   8       98.56       86.97     32.59 o 
   0  19   8     1834.56     1984.78     81.47 o 
   1  19   8      387.20      349.34    100.89 o 
   2  19   8      283.47      268.93     72.08 o 
   3  19   8      201.75      219.81     52.44 o 
  -1  20   8      123.11      116.60     33.04 o 
   0  20   8      147.98      141.57     48.54 o 
   1  20   8      156.54      157.94     48.04 o 
  -9   1   9      171.09      143.96     27.51 o 
  -8   1   9      840.75      788.74     38.85 o 
  -7   1   9     7051.25     7369.19    260.06 o 
  -6   1   9     1350.85     1323.65     45.14 o 
  -5   1   9     2272.90     2378.55     45.09 o 
  -4   1   9     1983.30     1992.72     53.52 o 
  -3   1   9     1378.80     1464.93     45.84 o 
  -2   1   9     1462.39     1445.43     52.62 o 
  -1   1   9       90.75       98.67     19.19 o 
   0   1   9     4695.31     4694.88    119.42 o 
   1   1   9     9342.16     9283.45    118.92 o 
   2   1   9      236.56      253.63     13.77 o 
   3   1   9     4010.30     3845.32     64.87 o 
   4   1   9     4595.34     4451.39     65.74 o 
   5   1   9     2270.61     2363.48     39.06 o 
   6   1   9      316.01      282.84     12.05 o 
   7   1   9       29.32       36.57     13.42 o 
   8   1   9      681.19      691.68     32.43 o 
   9   1   9      770.08      755.15     34.86 o 
  -9   2   9        0.27        8.30     15.66 o 
  -8   2   9      332.04      316.42     52.64 o 
  -7   2   9      621.44      626.15     86.12 o 
  -6   2   9     1053.27     1068.33     39.40 o 
  -5   2   9       76.77       81.27     16.08 o 
  -4   2   9      515.72      486.12     25.38 o 
  -3   2   9      242.01      249.94     48.73 o 
  -2   2   9      346.80      366.28     20.67 o 
  -1   2   9       15.70       13.86      9.14 o 
   0   2   9       58.30       42.55      6.92 o 
   1   2   9      145.46      177.74     11.69 o 
   2   2   9      328.77      311.97     23.14 o 
   3   2   9        1.01       11.32      6.29 o 
   4   2   9      692.31      691.41     16.92 o 
   5   2   9     4999.71     5213.80    127.79 o 
   6   2   9       29.46       32.72      8.19 o 
   7   2   9      199.53      168.41     37.37 o 
   8   2   9       79.67       71.23     21.45 o 
   9   2   9      369.84      359.26     84.11 o 
  -9   3   9      460.71      363.63     72.75 o 
  -8   3   9        2.18       18.07     11.94 o 
  -7   3   9     1661.55     1727.23     61.29 o 
  -6   3   9      122.73      119.41     24.19 o 
  -5   3   9     3064.47     3191.33     76.19 o 
  -4   3   9      957.45      995.70     30.33 o 
  -3   3   9      156.83      164.13     24.66 o 
  -2   3   9     7276.69     7142.50    296.40 o 
  -1   3   9     2921.78     2957.61    127.38 o 
   0   3   9       18.86       22.59      5.57 o 
   1   3   9     3709.09     3509.28     46.99 o 
   2   3   9      924.32      866.55     23.13 o 
   3   3   9     3484.54     3338.27     58.41 o 
   4   3   9       52.96       50.24      8.06 o 
   5   3   9      634.72      668.41     18.17 o 
   6   3   9     1492.42     1477.97     42.23 o 
   7   3   9     1873.77     1846.30     49.46 o 
   8   3   9     1849.45     1775.37     73.42 o 
   9   3   9     1735.47     1871.55     66.45 o 
  -9   4   9        1.32        6.68     12.73 o 
  -8   4   9       42.99       52.11     12.88 o 
  -7   4   9        3.24       17.85     11.38 o 
  -6   4   9      397.43      427.06     59.04 o 
  -5   4   9     1110.56     1056.83     41.88 o 
  -4   4   9      261.38      304.90     49.10 o 
  -3   4   9      397.42      414.24     32.71 o 
  -2   4   9       11.47       19.28      4.83 o 
  -1   4   9      316.94      365.45     19.69 o 
   0   4   9      360.67      319.60     23.53 o 
   1   4   9     1044.85     1077.23     37.45 o 
   2   4   9     1146.43     1128.40     32.18 o 
   3   4   9       65.41       94.95     18.62 o 
   4   4   9       72.00       78.28     10.59 o 
   5   4   9      252.36      256.09     13.99 o 
   6   4   9       32.70       22.48      5.97 o 
   7   4   9     1107.37     1086.56     41.47 o 
   8   4   9      156.01      168.90     41.18 o 
   9   4   9      155.24      171.08     51.02 o 
  -9   5   9     1814.97     1792.28     50.95 o 
  -8   5   9      530.74      452.24    102.73 o 
  -7   5   9      206.46      218.22     40.06 o 
  -6   5   9       93.55       97.91     17.83 o 
  -5   5   9     4188.33     4214.82     73.61 o 
  -4   5   9     3003.54     3178.55     59.28 o 
  -3   5   9     4130.43     4201.75     79.11 o 
  -2   5   9    10090.62     9825.04    381.38 o 
  -1   5   9    10758.35    10826.74    446.07 o 
   0   5   9      173.75      190.03     29.37 o 
   1   5   9     2348.00     2399.07     51.91 o 
   2   5   9      664.27      691.24     30.28 o 
   3   5   9      308.92      337.02     30.99 o 
   4   5   9       35.91       54.11      9.22 o 
   5   5   9     5327.68     5246.79    142.92 o 
   6   5   9     6164.45     6381.40    108.43 o 
   7   5   9      765.85      718.17     38.52 o 
   8   5   9      259.56      306.04     41.12 o 
   9   5   9     1801.46     1843.94     59.50 o 
  -9   6   9       14.86       10.02     17.71 o 
  -8   6   9       97.06       94.30     17.80 o 
  -7   6   9       41.48       23.91     13.82 o 
  -6   6   9        2.26       16.50     11.90 o 
  -5   6   9       21.86       24.84      9.86 o 
  -4   6   9       47.89       43.77     13.53 o 
  -3   6   9        4.34       11.43      9.12 o 
  -2   6   9       84.67       89.41     13.07 o 
  -1   6   9     1767.03     1706.81     65.68 o 
   0   6   9       38.06       48.83     10.52 o 
   1   6   9        3.38        9.92     15.10 o 
   2   6   9     2830.23     3025.90     62.84 o 
   3   6   9      430.45      429.82     26.21 o 
   4   6   9      650.18      693.06     25.05 o 
   5   6   9      158.23      188.82     31.94 o 
   6   6   9       19.80       25.22      8.59 o 
   7   6   9        3.66       13.26     15.04 o 
   8   6   9      885.65      867.57     70.14 o 
  -8   7   9      104.59       87.88     20.68 o 
  -7   7   9      114.21      120.28     21.36 o 
  -6   7   9       20.99       24.21     11.53 o 
  -5   7   9       60.66       78.74     17.02 o 
  -4   7   9     1288.87     1272.38     38.16 o 
  -3   7   9      126.21      135.39     21.46 o 
  -2   7   9      276.28      263.88     31.33 o 
  -1   7   9     2257.26     2327.94     66.52 o 
   0   7   9       60.77       67.57     13.70 o 
   1   7   9      354.13      370.06     25.35 o 
   2   7   9      135.00      134.09     20.73 o 
   3   7   9      421.37      402.27     31.60 o 
   4   7   9     1013.32     1029.28     34.97 o 
   5   7   9     1206.51     1230.06     44.12 o 
   6   7   9     2614.24     2669.78     69.78 o 
   7   7   9      655.22      685.69     44.98 o 
   8   7   9      531.54      511.56     57.68 o 
  -8   8   9      264.73      194.21     41.20 o 
  -7   8   9        0.78        6.06     14.67 o 
  -6   8   9       62.23       67.31     13.29 o 
  -5   8   9        1.50       17.32     10.59 o 
  -4   8   9      253.70      270.43     39.40 o 
  -3   8   9       35.08       38.71      7.84 o 
  -2   8   9     2270.35     2312.30     43.92 o 
  -1   8   9      270.16      328.07     58.71 o 
   0   8   9      846.14      866.52     35.64 o 
   1   8   9     1510.58     1505.35     38.32 o 
   2   8   9       49.58       64.10     12.93 o 
   3   8   9      491.15      459.80     34.62 o 
   4   8   9      647.03      674.90     25.78 o 
   5   8   9      399.80      426.52     23.50 o 
   6   8   9       32.48       16.10     14.95 o 
   7   8   9      389.38      428.31     73.19 o 
   8   8   9      614.47      640.70     46.92 o 
  -8   9   9      287.48      250.26     54.79 o 
  -7   9   9     1494.71     1430.50     54.52 o 
  -6   9   9     1627.71     1624.14     44.57 o 
  -5   9   9      249.96      268.29     50.49 o 
  -4   9   9     1987.76     2010.45     57.28 o 
  -3   9   9       29.75       31.41      8.57 o 
  -2   9   9      312.39      338.97     26.49 o 
  -1   9   9      259.19      236.19     35.45 o 
   0   9   9     6316.56     6562.48    103.94 o 
   1   9   9     3604.44     3753.38     68.30 o 
   2   9   9      155.84      170.97     27.00 o 
   3   9   9     5765.39     5849.45     90.82 o 
   4   9   9     4624.96     4694.83     86.11 o 
   5   9   9       10.94       17.36      9.33 o 
   6   9   9      904.23      948.08     33.15 o 
   7   9   9       11.14       -2.05     18.25 o 
   8   9   9      769.63      747.36     49.92 o 
  -8  10   9       13.43       15.06     16.20 o 
  -7  10   9      665.35      678.55     52.96 o 
  -6  10   9      100.04       81.68     16.65 o 
  -5  10   9      118.57      107.31     18.35 o 
  -4  10   9     1766.64     1891.58     67.42 o 
  -3  10   9     1977.14     2117.30     47.25 o 
  -2  10   9      292.97      292.66     17.83 o 
  -1  10   9      253.44      252.39     45.83 o 
   0  10   9     6947.77     6965.44    109.98 o 
   1  10   9     1360.53     1281.59     41.17 o 
   2  10   9       21.17       21.97      9.82 o 
   3  10   9       26.22       26.96      9.19 o 
   4  10   9      583.56      634.66     34.46 o 
   5  10   9      270.84      266.36     26.65 o 
   6  10   9        2.63       13.71     13.32 o 
   7  10   9      300.00      327.58     71.21 o 
  -7  11   9     1099.62     1090.92     41.57 o 
  -6  11   9      771.07      747.64     39.15 o 
  -5  11   9       39.53       26.78     11.14 o 
  -4  11   9      679.85      762.63     25.90 o 
  -3  11   9       44.72       50.48     12.49 o 
  -2  11   9       60.14       61.94     12.83 o 
  -1  11   9      206.06      221.22     33.39 o 
   0  11   9     2151.36     2243.96     50.19 o 
   1  11   9     2510.30     2566.11     52.96 o 
   2  11   9        2.48       11.03     11.50 o 
   3  11   9     1317.34     1437.95     48.93 o 
   4  11   9     2822.12     3015.14     74.82 o 
   5  11   9       80.83       83.03     15.82 o 
   6  11   9      359.69      334.32     34.64 o 
   7  11   9      361.22      313.61     73.17 o 
  -7  12   9      376.99      396.90     53.92 o 
  -6  12   9      641.70      682.58     36.78 o 
  -5  12   9      429.97      442.24     36.58 o 
  -4  12   9      537.05      542.01     26.66 o 
  -3  12   9     1447.44     1433.23     37.52 o 
  -2  12   9       12.36       16.40     13.66 o 
  -1  12   9       73.33       68.43     14.09 o 
   0  12   9     3062.04     3176.05     64.06 o 
   1  12   9       82.12       84.87     17.81 o 
   2  12   9     1218.25     1212.47     48.68 o 
   3  12   9     1920.12     1863.18     54.89 o 
   4  12   9      972.72      938.99     29.25 o 
   5  12   9       12.70       16.17      8.46 o 
   6  12   9        2.08        2.34     15.46 o 
   7  12   9      115.07      125.25     31.51 o 
  -7  13   9      431.26      463.63     31.90 o 
  -6  13   9      475.56      439.74     39.21 o 
  -5  13   9      204.10      170.31     34.77 o 
  -4  13   9     1918.23     1991.97     52.94 o 
  -3  13   9       19.28       19.87      6.24 o 
  -2  13   9     4259.48     4181.95    120.57 o 
  -1  13   9      264.34      274.11     47.30 o 
   0  13   9      258.69      307.32     50.27 o 
   1  13   9     1282.16     1299.08     30.08 o 
   2  13   9      521.86      484.01     38.22 o 
   3  13   9     1246.39     1269.63     31.66 o 
   4  13   9      224.32      206.12     45.25 o 
   5  13   9      782.54      795.33     28.51 o 
   6  13   9      595.56      602.74     31.99 o 
  -6  14   9      792.83      836.65     32.33 o 
  -5  14   9      728.95      806.81     36.68 o 
  -4  14   9      195.73      164.22     35.84 o 
  -3  14   9       38.67       33.07     12.09 o 
  -2  14   9      727.77      703.07     39.11 o 
  -1  14   9      614.94      642.36     27.92 o 
   0  14   9      876.03      872.93     28.34 o 
   1  14   9      368.47      361.84     26.07 o 
   2  14   9     1983.50     1965.13     68.25 o 
   3  14   9      288.39      286.43     48.86 o 
   4  14   9      503.30      469.61     31.98 o 
   5  14   9      237.97      213.57     46.55 o 
   6  14   9       26.64       39.08     13.49 o 
  -5  15   9      332.91      303.32     67.28 o 
  -4  15   9       86.08       78.27     18.49 o 
  -3  15   9       56.29       70.49     18.85 o 
  -2  15   9     3914.99     4085.79     98.27 o 
  -1  15   9      909.18      951.71     27.73 o 
   0  15   9       77.02       82.29     17.85 o 
   1  15   9      194.09      189.75     43.68 o 
   2  15   9      176.40      169.71     33.44 o 
   3  15   9      191.98      194.82     40.90 o 
   4  15   9       10.58       14.07     10.64 o 
   5  15   9      158.03      174.54     29.47 o 
  -5  16   9      426.03      404.87     29.38 o 
  -4  16   9       11.07       17.94     11.42 o 
  -3  16   9      125.57      123.63     25.86 o 
  -2  16   9       71.16       78.65     18.71 o 
  -1  16   9     1249.30     1220.55     39.43 o 
   0  16   9       87.11       90.90     20.01 o 
   1  16   9       45.74       42.06     12.33 o 
   2  16   9     2353.43     2398.07     68.69 o 
   3  16   9      713.64      756.05     28.25 o 
   4  16   9       23.50       35.40     13.85 o 
   5  16   9     1733.06     1616.30     58.57 o 
  -4  17   9     1166.23     1116.23     50.45 o 
  -3  17   9       49.00       30.39     12.63 o 
  -2  17   9     2380.31     2522.16     59.40 o 
  -1  17   9      307.77      291.99     29.14 o 
   0  17   9       17.54       20.67      8.26 o 
   1  17   9      327.20      342.21     32.82 o 
   2  17   9      217.34      173.44     47.68 o 
   3  17   9      991.95      940.42     37.62 o 
   4  17   9     1204.94     1134.22     38.90 o 
  -3  18   9     1028.26     1057.00     75.64 o 
  -2  18   9       10.20       16.05     23.37 o 
  -1  18   9      550.69      480.14    117.74 o 
   0  18   9      341.78      326.01     89.16 o 
   1  18   9       30.44       38.37     14.23 o 
   2  18   9      813.04      770.77     39.94 o 
  -8   0  10     2046.29     2225.24     76.28 o 
  -7   0  10      134.61      132.48     28.63 o 
  -6   0  10       29.94       30.24     12.87 o 
  -5   0  10     1808.15     1853.70    131.33 o 
  -4   0  10       95.20       94.76     23.89 o 
  -3   0  10      649.09      695.95     50.42 o 
  -2   0  10     7578.38     7127.45    187.98 o 
  -1   0  10        8.26       30.53     29.66 o 
   0   0  10     8744.43     8638.68    242.56 o 
   1   0  10     1569.70     1575.46     79.16 o 
   2   0  10      100.54       72.03     21.03 o 
   3   0  10      547.28      589.60     40.95 o 
   4   0  10     2139.23     1961.74     48.23 o 
   5   0  10     5512.33     5399.89    119.57 o 
   6   0  10     2894.44     2822.72     92.39 o 
   7   0  10        3.61       -0.11     13.72 o 
   8   0  10     3711.06     4076.40   1051.55 o 
  -8   1  10      553.12      480.11     93.15 o 
  -7   1  10        2.16        6.97     14.92 o 
  -6   1  10      165.85      168.76     31.15 o 
  -5   1  10      389.15      381.83     66.76 o 
  -4   1  10        0.07       20.96     11.86 o 
  -3   1  10      464.23      445.53     39.27 o 
  -2   1  10     2517.08     2475.84     69.98 o 
  -1   1  10       50.13       67.38     13.95 o 
   0   1  10      184.63      176.04     13.19 o 
   1   1  10       62.92       47.88      8.05 o 
   2   1  10     1048.38     1008.32     23.41 o 
   3   1  10      362.00      362.42     17.52 o 
   4   1  10      456.39      406.92     18.08 o 
   5   1  10      381.22      376.62     14.65 o 
   6   1  10      295.30      244.49     24.53 o 
   7   1  10        2.76       12.78     12.28 o 
   8   1  10        7.13       11.30     11.80 o 
  -8   2  10     1016.93      983.25     35.57 o 
  -7   2  10      114.38      130.24     27.02 o 
  -6   2  10       69.42       72.84     14.23 o 
  -5   2  10      287.12      299.97     63.06 o 
  -4   2  10      333.51      343.47     65.26 o 
  -3   2  10     1289.02     1274.89     42.38 o 
  -2   2  10     1466.03     1458.26     43.99 o 
  -1   2  10        2.80        9.71      8.54 o 
   0   2  10     2337.86     2200.88     46.35 o 
   1   2  10     4349.13     4342.89     77.37 o 
   2   2  10     2161.30     1896.11     69.92 o 
   3   2  10     2930.66     2908.35     70.50 o 
   4   2  10      104.22      122.89     19.53 o 
   5   2  10     2776.72     2849.32     49.73 o 
   6   2  10     3510.38     3548.72     78.45 o 
   7   2  10      326.97      355.68     35.04 o 
   8   2  10     2524.04     2474.18     81.49 o 
  -8   3  10     1064.81     1116.26     40.93 o 
  -7   3  10      184.80      158.15     36.41 o 
  -6   3  10      379.91      390.78     70.67 o 
  -5   3  10     1038.35      957.27     35.42 o 
  -4   3  10      351.72      355.70     55.02 o 
  -3   3  10      466.27      473.44     48.24 o 
  -2   3  10      550.02      616.39     48.49 o 
  -1   3  10     2561.57     2608.96    132.05 o 
   0   3  10      273.44      250.31     18.99 o 
   1   3  10       87.71       76.26      9.53 o 
   2   3  10       73.96       73.51      6.52 o 
   3   3  10     1441.27     1278.99     35.07 o 
   4   3  10      834.44      807.88     23.90 o 
   5   3  10       31.61       32.11      9.95 o 
   6   3  10     1693.52     1617.46     45.54 o 
   7   3  10      200.31      215.16     57.95 o 
   8   3  10       13.00       20.46     18.71 o 
  -8   4  10      431.92      421.85     86.14 o 
  -7   4  10      829.77      856.17     39.33 o 
  -6   4  10       44.72       55.00     14.41 o 
  -5   4  10      354.39      316.74     48.38 o 
  -4   4  10     4820.74     4693.58    214.63 o 
  -3   4  10      244.41      232.39     41.39 o 
  -2   4  10     2769.95     2887.90     74.77 o 
  -1   4  10      169.99      173.43     28.88 o 
   0   4  10     3239.97     3139.74     49.73 o 
   1   4  10      476.27      454.77     63.82 o 
   2   4  10      566.66      565.69     32.80 o 
   3   4  10     5308.78     5336.05     84.87 o 
   4   4  10     1280.88     1333.71     49.07 o 
   5   4  10      562.68      543.34     20.82 o 
   6   4  10     3544.69     3442.76     81.48 o 
   7   4  10      333.73      262.50     68.08 o 
   8   4  10      331.55      302.80     66.30 o 
  -8   5  10        3.58       17.52     11.56 o 
  -7   5  10       39.23       28.27     19.76 o 
  -6   5  10      435.60      405.62     33.32 o 
  -5   5  10       26.10       35.19     10.38 o 
  -4   5  10      449.80      387.85     34.93 o 
  -3   5  10      357.20      363.04     65.48 o 
  -2   5  10      408.25      374.93     37.19 o 
  -1   5  10     1006.24     1072.79     43.14 o 
   0   5  10      130.87      143.42     20.45 o 
   1   5  10       20.77       33.38     10.97 o 
   2   5  10     1301.01     1229.84     38.77 o 
   3   5  10       10.52       12.92     11.13 o 
   4   5  10      198.93      212.08     43.76 o 
   5   5  10      215.60      211.25     37.57 o 
   6   5  10       14.97       13.52     12.13 o 
   7   5  10       36.31       43.79     20.62 o 
   8   5  10       49.96       32.90     15.85 o 
  -8   6  10      119.24      112.70     32.84 o 
  -7   6  10      471.07      500.55     45.08 o 
  -6   6  10      309.60      262.53     47.57 o 
  -5   6  10     1983.05     2031.79     57.09 o 
  -4   6  10      318.36      351.36     58.62 o 
  -3   6  10       56.26       52.58     13.51 o 
  -2   6  10     1570.36     1471.72     50.78 o 
  -1   6  10      238.98      287.59     48.60 o 
   0   6  10     2941.40     2972.71     56.64 o 
   1   6  10       43.83       67.14     13.69 o 
   2   6  10      104.88      130.38     23.21 o 
   3   6  10     9783.83    10304.40    128.44 o 
   4   6  10      950.81     1057.70     46.01 o 
   5   6  10     2234.80     2384.10     62.54 o 
   6   6  10     1387.34     1420.99     46.83 o 
   7   6  10        2.52        4.80     17.55 o 
   8   6  10      887.49      856.78     46.92 o 
  -8   7  10      249.65      200.50     37.45 o 
  -7   7  10      605.13      615.38     40.53 o 
  -6   7  10       66.95      103.03     18.13 o 
  -5   7  10        2.67        6.02      8.40 o 
  -4   7  10      297.46      287.91     24.86 o 
  -3   7  10     2635.70     2585.30     54.33 o 
  -2   7  10       47.52       57.48     14.30 o 
  -1   7  10     1934.58     1964.93     44.17 o 
   0   7  10       57.26       77.21     14.00 o 
   1   7  10      189.44      261.34     41.44 o 
   2   7  10      120.15      107.25     19.17 o 
   3   7  10     1888.33     1863.04     63.87 o 
   4   7  10      814.78      790.05     25.97 o 
   5   7  10     2108.38     2130.79     49.54 o 
   6   7  10      174.39      161.51     32.81 o 
   7   7  10      883.68      771.26     44.29 o 
  -7   8  10      914.12      880.70     42.70 o 
  -6   8  10        8.85       18.56     10.08 o 
  -5   8  10     1337.11     1410.94     41.77 o 
  -4   8  10     1371.62     1392.68     33.02 o 
  -3   8  10       61.72       61.80     13.16 o 
  -2   8  10     3502.51     3640.91     80.97 o 
  -1   8  10        2.43        4.79     17.38 o 
   0   8  10      242.30      316.38     49.09 o 
   1   8  10     1905.47     1829.12     41.13 o 
   2   8  10     1093.63     1074.87     38.86 o 
   3   8  10      683.82      731.98     31.58 o 
   4   8  10       15.04       19.65     10.46 o 
   5   8  10      271.42      291.32     27.35 o 
   6   8  10      846.59      779.42     28.99 o 
   7   8  10        9.99        9.30     21.18 o 
  -7   9  10      654.39      719.27     36.92 o 
  -6   9  10      703.00      644.81     29.12 o 
  -5   9  10        4.54       11.82     11.31 o 
  -4   9  10      286.90      268.53     49.08 o 
  -3   9  10     1026.89     1003.46     25.51 o 
  -2   9  10        6.56       18.28     13.41 o 
  -1   9  10      589.15      614.12     35.11 o 
   0   9  10     2469.95     2428.08     54.67 o 
   1   9  10     3199.42     3355.64     68.97 o 
   2   9  10       13.50       26.09     14.67 o 
   3   9  10      499.70      465.36     39.94 o 
   4   9  10     2049.28     2185.14     51.92 o 
   5   9  10     1000.82     1024.11     28.02 o 
   6   9  10       57.85       32.42     11.15 o 
   7   9  10       26.20       31.43     18.41 o 
  -7  10  10      964.77      936.45     39.72 o 
  -6  10  10       65.04       52.37     12.26 o 
  -5  10  10      388.70      368.15     62.46 o 
  -4  10  10       37.73       52.13     17.00 o 
  -3  10  10       63.05       82.08     16.34 o 
  -2  10  10     1168.34     1118.33     42.50 o 
  -1  10  10      229.50      202.41     33.07 o 
   0  10  10       86.67       79.20     15.57 o 
   1  10  10     3340.27     3272.34     67.20 o 
   2  10  10      245.16      268.29     42.62 o 
   3  10  10      245.40      271.97     45.02 o 
   4  10  10      106.50      101.05     17.44 o 
   5  10  10     1305.18     1372.84     43.30 o 
   6  10  10      166.77      164.41     42.85 o 
   7  10  10      332.58      384.46     94.11 o 
  -6  11  10      308.82      247.30     57.55 o 
  -5  11  10       76.67       61.66     12.64 o 
  -4  11  10       11.87       22.11     10.19 o 
  -3  11  10       79.33       84.76     21.17 o 
  -2  11  10      212.96      219.33     41.27 o 
  -1  11  10     3340.55     3374.18     85.22 o 
   0  11  10      321.94      333.34     49.11 o 
   1  11  10      234.15      267.26     37.21 o 
   2  11  10     1323.92     1286.42     32.96 o 
   3  11  10     1169.37     1090.64     31.72 o 
   4  11  10      324.61      336.09     35.19 o 
   5  11  10      210.37      184.84     36.19 o 
   6  11  10       29.07       27.81     12.27 o 
  -6  12  10      539.94      538.13     27.44 o 
  -5  12  10      236.93      205.83     45.44 o 
  -4  12  10       40.90       54.66     18.18 o 
  -3  12  10     1176.95     1228.43     46.49 o 
  -2  12  10     1299.04     1310.63     41.16 o 
  -1  12  10       23.50       25.94     11.56 o 
   0  12  10     3964.94     3972.33     84.95 o 
   1  12  10      633.22      646.87     30.61 o 
   2  12  10      150.51      150.49     27.57 o 
   3  12  10     1827.05     1759.63     50.77 o 
   4  12  10       15.95       19.32     10.82 o 
   5  12  10     1002.38     1032.91     34.39 o 
   6  12  10      310.77      326.24     57.55 o 
  -6  13  10       21.06       25.12     16.09 o 
  -5  13  10       24.53       23.59     15.57 o 
  -4  13  10      123.87      107.79     20.08 o 
  -3  13  10        6.92        8.08     17.34 o 
  -2  13  10     3354.86     3350.99     86.16 o 
  -1  13  10     1968.97     1975.51     49.77 o 
   0  13  10      218.33      261.51     38.53 o 
   1  13  10      815.83      791.05     29.03 o 
   2  13  10     1380.78     1447.32     47.01 o 
   3  13  10      315.15      290.09     46.50 o 
   4  13  10        8.48       22.94     12.43 o 
   5  13  10       88.85       58.45     16.95 o 
  -5  14  10      289.74      311.12     58.45 o 
  -4  14  10      263.09      266.21     55.97 o 
  -3  14  10     1315.95     1327.45     53.07 o 
  -2  14  10       69.69       77.48     20.36 o 
  -1  14  10      308.43      252.73     50.52 o 
   0  14  10      586.11      616.50     33.43 o 
   1  14  10     1972.50     1934.52     53.18 o 
   2  14  10      295.87      273.59     43.30 o 
   3  14  10     2081.10     2201.85     63.89 o 
   4  14  10       14.22       25.78     10.03 o 
   5  14  10      288.10      267.13     54.29 o 
  -4  15  10      817.44      795.64     36.20 o 
  -3  15  10      232.98      175.91     48.79 o 
  -2  15  10      754.00      808.65     36.89 o 
  -1  15  10     2182.29     2208.33     65.01 o 
   0  15  10      104.49      116.45     20.70 o 
   1  15  10      530.55      545.48     28.64 o 
   2  15  10       32.32       27.12     10.90 o 
   3  15  10        1.47       15.20     12.98 o 
   4  15  10      222.30      176.51     44.50 o 
  -3  16  10      260.17      189.94     31.91 o 
  -2  16  10      159.87      162.98     31.98 o 
  -1  16  10      130.73      129.93     28.53 o 
   0  16  10       48.17       31.00     13.06 o 
   1  16  10      222.25      202.24     53.86 o 
   2  16  10      820.85      825.09     27.79 o 
   3  16  10      341.06      326.16     34.42 o 
  -2  17  10        5.67        5.35     11.87 o 
  -1  17  10      136.58      107.15     20.92 o 
   0  17  10        6.46       10.30     12.48 o 
   1  17  10       80.97       67.95     17.41 o 
   2  17  10      229.43      184.27     35.90 o 
  -8   1  11       90.59       93.70     23.02 o 
  -7   1  11      603.13      526.95     51.87 o 
  -6   1  11       88.32       98.34     25.78 o 
  -5   1  11      710.26      710.54     43.02 o 
  -4   1  11        0.81       14.44     18.59 o 
  -3   1  11     4566.94     4712.60    100.71 o 
  -2   1  11     2930.07     3163.39     99.54 o 
  -1   1  11     1328.56     1260.55     44.35 o 
   0   1  11      889.93      908.74     27.74 o 
   1   1  11      181.88      191.22     14.85 o 
   2   1  11      559.71      599.54     30.23 o 
   3   1  11     2876.92     2923.92    162.27 o 
   4   1  11     3222.69     2966.60    100.18 o 
   5   1  11     1679.87     1701.41     56.00 o 
   6   1  11      737.79      839.51    159.71 o 
   7   1  11      637.12      650.83    171.44 o 
  -7   2  11      247.98      201.13     42.52 o 
  -6   2  11        0.59        9.74     13.62 o 
  -5   2  11      297.00      288.89     53.67 o 
  -4   2  11     1399.35     1207.71    129.30 o 
  -3   2  11      297.10      333.71     54.51 o 
  -2   2  11      278.66      335.56     58.69 o 
  -1   2  11     1965.69     1821.26     60.70 o 
   0   2  11      185.38      173.32     15.97 o 
   1   2  11       46.61       42.74      9.41 o 
   2   2  11      157.54      189.73     35.62 o 
   3   2  11       27.59       22.74     10.00 o 
   4   2  11      129.50      135.20     26.54 o 
   5   2  11      137.83       87.11     20.19 o 
   6   2  11      184.36      133.54     33.02 o 
   7   2  11       59.69       79.05     33.34 o 
  -7   3  11       86.34       73.49     17.98 o 
  -6   3  11        7.95       16.84     12.08 o 
  -5   3  11     2839.19     3018.72    106.92 o 
  -4   3  11      421.16      431.01     86.27 o 
  -3   3  11      685.91      689.11     37.44 o 
  -2   3  11      276.99      356.18     59.73 o 
  -1   3  11      150.37      156.47     27.53 o 
   0   3  11     6780.81     7076.87    199.71 o 
   1   3  11      104.55      109.97     18.08 o 
   2   3  11     3811.66     3889.31     74.73 o 
   3   3  11     1848.33     1988.25     49.20 o 
   4   3  11       49.87       55.45     13.71 o 
   5   3  11     6352.95     6753.76    222.89 o 
   6   3  11      455.41      410.78     37.98 o 
   7   3  11     1384.55     1349.59     69.82 o 
  -7   4  11      173.85      134.58     31.79 o 
  -6   4  11      282.99      246.99     45.22 o 
  -5   4  11      501.10      482.63     96.35 o 
  -4   4  11        2.20       15.90     16.46 o 
  -3   4  11      757.35      818.46     43.58 o 
  -2   4  11      791.11      799.37     40.50 o 
  -1   4  11      273.39      305.35     45.52 o 
   0   4  11       41.32       56.75     11.93 o 
   1   4  11     1578.16     1560.61     51.43 o 
   2   4  11     1894.71     1718.65     59.12 o 
   3   4  11      580.37      570.95     29.54 o 
   4   4  11      328.05      331.04     32.15 o 
   5   4  11       21.98       35.86     10.39 o 
   6   4  11        8.36       19.94     17.90 o 
   7   4  11     1310.69     1262.65     48.52 o 
  -7   5  11      310.48      256.14     62.41 o 
  -6   5  11       64.89       55.40     19.36 o 
  -5   5  11     1280.76     1301.46     43.82 o 
  -4   5  11     1639.69     1607.21     52.18 o 
  -3   5  11     1039.35      986.26     32.52 o 
  -2   5  11      670.29      640.18     40.79 o 
  -1   5  11     3923.49     3972.64    113.02 o 
   0   5  11      994.29     1066.25     43.44 o 
   1   5  11      922.15      964.31     32.71 o 
   2   5  11     2944.85     3150.33     74.03 o 
   3   5  11     3303.46     3323.99     80.87 o 
   4   5  11       18.27       26.26     12.06 o 
   5   5  11      450.49      459.60     23.06 o 
   6   5  11        4.42       22.02     23.05 o 
   7   5  11      655.89      720.12     46.53 o 
  -7   6  11       17.30       13.43     11.31 o 
  -6   6  11     1053.25      941.13     33.86 o 
  -5   6  11      132.78      127.08     33.41 o 
  -4   6  11      411.55      420.77     29.79 o 
  -3   6  11      254.57      242.10     47.52 o 
  -2   6  11      550.23      532.95     35.04 o 
  -1   6  11        2.86       14.62     11.96 o 
   0   6  11      614.18      582.60     33.94 o 
   1   6  11      932.60      865.27     32.29 o 
   2   6  11       50.52       50.36     13.87 o 
   3   6  11       27.01       41.96     12.97 o 
   4   6  11      660.83      598.44     27.57 o 
   5   6  11       58.88       60.37     15.70 o 
   6   6  11       14.86       29.10     13.76 o 
   7   6  11       36.23       33.59     25.40 o 
  -7   7  11      704.52      658.28     39.55 o 
  -6   7  11      411.75      388.55     74.61 o 
  -5   7  11     1380.31     1309.39     45.15 o 
  -4   7  11      209.65      193.67     21.45 o 
  -3   7  11     1915.20     1897.40     62.12 o 
  -2   7  11      436.80      446.20     51.52 o 
  -1   7  11      500.91      535.50     32.99 o 
   0   7  11     5143.72     5114.64     93.45 o 
   1   7  11     2150.25     2149.68     60.57 o 
   2   7  11     2219.99     2343.39     62.40 o 
   3   7  11     3271.44     3206.63     68.67 o 
   4   7  11      610.04      572.44     26.15 o 
   5   7  11     1507.63     1499.72     48.25 o 
   6   7  11       62.78       83.30     24.61 o 
  -6   8  11      129.56      102.08     24.30 o 
  -5   8  11       34.81       38.63     11.96 o 
  -4   8  11      143.86      156.72     35.15 o 
  -3   8  11      225.75      293.90     49.81 o 
  -2   8  11      155.12      171.44     29.82 o 
  -1   8  11        3.15       11.50      9.81 o 
   0   8  11       14.42       18.49     11.27 o 
   1   8  11     2047.73     2038.50     56.20 o 
   2   8  11     1058.47     1043.14     32.18 o 
   3   8  11      543.16      513.09     40.55 o 
   4   8  11      748.14      730.53     31.73 o 
   5   8  11      115.05       79.84     24.55 o 
   6   8  11        5.96       25.48     18.71 o 
  -6   9  11       43.41       59.76     15.79 o 
  -5   9  11      527.30      542.39     54.94 o 
  -4   9  11       50.11       46.05     15.35 o 
  -3   9  11     2926.53     2985.52     75.18 o 
  -2   9  11      110.32      134.37     24.13 o 
  -1   9  11       88.13       85.91     16.15 o 
   0   9  11     4661.38     4447.47    106.58 o 
   1   9  11       36.72       32.88     12.12 o 
   2   9  11     1616.75     1602.74     43.62 o 
   3   9  11       46.78       61.07     15.90 o 
   4   9  11      257.84      267.93     39.77 o 
   5   9  11     2727.74     2723.14     94.45 o 
   6   9  11       39.65       41.23     15.79 o 
  -6  10  11        5.05        1.82     21.30 o 
  -5  10  11       48.01       36.33     17.45 o 
  -4  10  11       19.35       17.25     16.95 o 
  -3  10  11       76.04       66.67     15.83 o 
  -2  10  11     1551.35     1488.84     56.26 o 
  -1  10  11       49.17       46.14     13.19 o 
   0  10  11      371.54      354.16     56.24 o 
   1  10  11       26.33       40.87     13.65 o 
   2  10  11      388.94      432.94     60.92 o 
   3  10  11      165.55      152.10     23.06 o 
   4  10  11       12.17       20.54     11.86 o 
   5  10  11        7.61       34.27     14.39 o 
  -5  11  11      339.24      367.43     44.84 o 
  -4  11  11       54.78       51.33     13.96 o 
  -3  11  11     3388.82     3607.51     60.39 o 
  -2  11  11     4499.11     4588.00     64.44 o 
  -1  11  11       10.38        4.42     14.91 o 
   0  11  11      422.33      456.35     69.49 o 
   1  11  11      943.93      955.68     37.27 o 
   2  11  11      444.73      546.70     69.71 o 
   3  11  11     1592.41     1663.48     52.67 o 
   4  11  11     1613.61     1625.78     44.63 o 
   5  11  11     2798.65     2938.93     67.69 o 
  -5  12  11       97.20      117.82     23.04 o 
  -4  12  11      322.01      313.21     51.98 o 
  -3  12  11      538.07      468.19     79.69 o 
  -2  12  11       32.90       38.77     13.72 o 
  -1  12  11      201.80      219.43     40.84 o 
   0  12  11      207.47      223.56     38.27 o 
   1  12  11      708.00      753.43     40.12 o 
   2  12  11       10.03       22.87     10.59 o 
   3  12  11      185.55      200.76     36.42 o 
   4  12  11      644.01      698.57     37.95 o 
  -4  13  11       21.86       30.90     18.90 o 
  -3  13  11      210.86      187.87     39.78 o 
  -2  13  11     2685.00     2744.64     77.51 o 
  -1  13  11      409.39      391.38     44.29 o 
   0  13  11      557.85      573.45     47.60 o 
   1  13  11        4.09       15.26     15.88 o 
   2  13  11      270.86      267.13     36.19 o 
   3  13  11       46.04       51.58     15.72 o 
   4  13  11        2.67       31.86     12.62 o 
  -3  14  11      129.24      106.13     26.12 o 
  -2  14  11     1079.83     1041.86     46.10 o 
  -1  14  11        6.25       19.87     12.06 o 
   0  14  11       17.67       22.75     13.72 o 
   1  14  11      169.07      158.95     31.67 o 
   2  14  11        1.84        9.81     14.03 o 
   3  14  11      412.50      381.34     44.86 o 
  -2  15  11       24.95       31.83     11.98 o 
  -1  15  11      154.55      139.31     34.89 o 
   0  15  11      873.94      895.62     37.09 o 
   1  15  11       36.34       45.61     17.29 o 
   2  15  11     1089.43     1132.19     40.16 o 
  -6   0  12     1405.71     1497.71     93.08 o 
  -5   0  12      885.91     1002.41    127.22 o 
  -4   0  12      230.63      221.28     49.00 o 
  -3   0  12     3079.21     3240.11    111.66 o 
  -2   0  12       45.18       57.39     28.38 o 
  -1   0  12       69.58       47.96     19.41 o 
   0   0  12      827.95      852.67     33.32 o 
   1   0  12      779.30      846.32     63.12 o 
   2   0  12     2594.40     2903.11     98.71 o 
   3   0  12      137.15      138.85     47.54 o 
   4   0  12     2009.64     1862.32     79.79 o 
   5   0  12     4042.37     4121.22    273.61 o 
   6   0  12      856.00      797.08     78.00 o 
  -6   1  12       19.45       27.03     18.00 o 
  -5   1  12       69.81       52.04     16.18 o 
  -4   1  12        6.25        3.32     15.04 o 
  -3   1  12        0.00        0.45     17.56 o 
  -2   1  12        3.97        8.45     15.24 o 
  -1   1  12      287.23      253.95     18.97 o 
   0   1  12      148.33      129.28     23.69 o 
   1   1  12        0.50        7.11     10.13 o 
   2   1  12       18.61        4.12     12.10 o 
   3   1  12       58.89       79.04     17.25 o 
   4   1  12      165.36      143.69     30.69 o 
   5   1  12      148.67      119.56     25.82 o 
   6   1  12      100.17      107.11     34.50 o 
  -6   2  12     1590.11     1616.63     61.86 o 
  -5   2  12      958.76      928.61     42.83 o 
  -4   2  12       93.10       92.39     19.21 o 
  -3   2  12     2660.82     2793.40    140.71 o 
  -2   2  12      800.77      788.35     52.94 o 
  -1   2  12      949.04      961.27     31.30 o 
   0   2  12     3111.84     2976.60     75.26 o 
   1   2  12      171.19      212.96     29.72 o 
   2   2  12     3590.17     3640.46     85.37 o 
   3   2  12      938.82      877.37     24.21 o 
   4   2  12     1329.54     1358.29     46.58 o 
   5   2  12     2371.23     2512.75     94.85 o 
   6   2  12       13.87       17.68     25.32 o 
  -6   3  12       12.08       22.33     16.09 o 
  -5   3  12      131.23      136.45     25.54 o 
  -4   3  12      194.34      243.26     48.30 o 
  -3   3  12       13.57       16.91     17.27 o 
  -2   3  12      340.18      362.85     58.16 o 
  -1   3  12      303.63      309.26     45.11 o 
   0   3  12        0.96       -0.36     15.36 o 
   1   3  12      648.58      540.79     35.27 o 
   2   3  12      545.77      495.39     36.76 o 
   3   3  12      274.30      256.79     41.85 o 
   4   3  12      177.38      164.89     34.76 o 
   5   3  12       14.35       17.77     14.12 o 
   6   3  12      438.41      465.73    156.22 o 
  -6   4  12      579.39      532.85     54.39 o 
  -5   4  12      100.81      128.31     25.91 o 
  -4   4  12     1453.99     1419.45     52.01 o 
  -3   4  12      272.12      298.18     56.24 o 
  -2   4  12       23.59       17.74     12.39 o 
  -1   4  12     1900.28     1829.51     47.85 o 
   0   4  12     2303.39     2146.05     57.74 o 
   1   4  12        6.65       16.11     11.71 o 
   2   4  12     2987.83     2906.39     71.69 o 
   3   4  12      431.37      364.32     35.23 o 
   4   4  12     1002.09     1061.54     32.59 o 
   5   4  12      563.15      603.64     51.44 o 
   6   4  12        2.19       11.28     24.03 o 
  -6   5  12      257.86      226.56     59.56 o 
  -5   5  12       27.55       29.05     14.67 o 
  -4   5  12      645.25      622.03    111.63 o 
  -3   5  12       85.84       73.61     19.57 o 
  -2   5  12      253.72      251.76     46.38 o 
  -1   5  12        0.12       14.72     13.90 o 
   0   5  12      187.69      200.54     29.98 o 
   1   5  12      342.69      352.73     48.07 o 
   2   5  12      232.85      214.41     40.54 o 
   3   5  12       19.23       30.92      9.74 o 
   4   5  12      362.22      334.75     25.63 o 
   5   5  12       47.04       43.83     17.21 o 
   6   5  12      262.34      194.00     83.79 o 
  -6   6  12      129.59      144.73     41.80 o 
  -5   6  12      191.37      156.45     45.52 o 
  -4   6  12      222.06      262.70     61.09 o 
  -3   6  12     1017.78     1132.07     46.83 o 
  -2   6  12       68.60       87.78     18.87 o 
  -1   6  12     2333.98     2259.69     53.57 o 
   0   6  12     1505.29     1587.03     44.10 o 
   1   6  12        7.42        4.69     13.71 o 
   2   6  12     1425.39     1377.46     48.05 o 
   3   6  12       99.13       79.91     16.85 o 
   4   6  12     1556.76     1535.48     47.67 o 
   5   6  12     2436.52     2441.78     63.23 o 
  -5   7  12      320.56      299.24     64.51 o 
  -4   7  12        1.92        7.64     19.15 o 
  -3   7  12      728.03      744.92     47.97 o 
  -2   7  12      413.29      461.52     77.64 o 
  -1   7  12      456.83      386.38     52.68 o 
   0   7  12       47.08       54.82     11.57 o 
   1   7  12      161.78      146.87     23.15 o 
   2   7  12      164.69      159.63     33.00 o 
   3   7  12      772.75      735.40     30.38 o 
   4   7  12      105.78      103.56     20.93 o 
   5   7  12     1257.02     1308.50     44.55 o 
  -5   8  12       39.85       48.98     20.10 o 
  -4   8  12      573.96      571.14     88.77 o 
  -3   8  12     1179.03     1183.44     65.34 o 
  -2   8  12      658.24      669.29     54.33 o 
  -1   8  12     2619.74     2701.72     69.20 o 
   0   8  12      994.16     1035.62     41.97 o 
   1   8  12      146.77      153.80     23.91 o 
   2   8  12     2182.65     2231.38     72.08 o 
   3   8  12      143.23      136.29     28.21 o 
   4   8  12     2735.75     2640.15     68.40 o 
   5   8  12      692.37      705.03     39.81 o 
  -5   9  12      472.41      460.78     69.67 o 
  -4   9  12        2.29        0.99     22.37 o 
  -3   9  12      386.97      406.39     84.55 o 
  -2   9  12     1093.38     1071.58     35.73 o 
  -1   9  12      645.14      701.12     33.01 o 
   0   9  12      348.47      374.35     50.47 o 
   1   9  12      173.09      168.36     25.87 o 
   2   9  12       59.86       46.33     17.54 o 
   3   9  12       66.58       80.60     18.93 o 
   4   9  12      292.66      217.63     44.08 o 
  -4  10  12      177.82      199.86     35.04 o 
  -3  10  12     1151.02     1076.93     52.44 o 
  -2  10  12      692.62      746.20     38.99 o 
  -1  10  12      714.64      725.80     41.69 o 
   0  10  12      860.89      799.97     43.90 o 
   1  10  12      313.60      315.98     52.77 o 
   2  10  12     2522.31     2580.34     61.04 o 
   3  10  12     1219.71     1158.19     38.03 o 
   4  10  12      984.84      994.98     35.06 o 
  -4  11  12       33.92       35.61     14.75 o 
  -3  11  12        2.17       12.89     16.39 o 
  -2  11  12      451.79      432.18     64.23 o 
  -1  11  12        4.69       19.73     12.05 o 
   0  11  12       13.37       31.39     10.37 o 
   1  11  12      276.93      231.64     48.05 o 
   2  11  12       16.68       13.72     13.17 o 
   3  11  12      400.98      383.22     74.04 o 
  -3  12  12      880.93      945.96     67.45 o 
  -2  12  12       45.81       65.98     11.72 o 
  -1  12  12      205.60      216.09     33.74 o 
   0  12  12      337.29      343.56     78.09 o 
   1  12  12      553.36      531.99     53.16 o 
   2  12  12     2471.36     2598.17     54.18 o 
   3  12  12       29.78       37.52     12.61 o 
  -2  13  12      241.59      179.26     36.41 o 
  -1  13  12        3.97        0.89     16.53 o 
   0  13  12      667.88      641.96     73.95 o 
   1  13  12       78.71       85.09     18.39 o 
  -5   1  13       79.67       93.73     29.75 o 
  -4   1  13      283.97      278.94     56.78 o 
  -3   1  13      713.22      668.93    101.75 o 
  -2   1  13      425.78      470.31     80.31 o 
  -1   1  13     4775.03     4530.81     95.69 o 
   0   1  13      505.46      568.82     80.39 o 
   1   1  13     2062.26     2126.12     66.55 o 
   2   1  13     2801.31     2682.64    107.92 o 
   3   1  13       93.49       95.47     22.96 o 
   4   1  13     1797.75     1802.43     51.42 o 
   5   1  13       84.35       81.77     36.57 o 
  -5   2  13       33.00       28.88     18.57 o 
  -4   2  13       26.63       30.03     15.44 o 
  -3   2  13        4.81       15.42     15.99 o 
  -2   2  13        0.50       17.91     13.82 o 
  -1   2  13      237.12      243.14     40.05 o 
   0   2  13       71.92       71.60     21.81 o 
   1   2  13      125.07      176.29     29.32 o 
   2   2  13       25.59       52.43     14.72 o 
   3   2  13       67.69       47.76     15.00 o 
   4   2  13       13.72       28.35     12.14 o 
   5   2  13        5.52       26.16     23.15 o 
  -5   3  13       16.63       32.72     20.58 o 
  -4   3  13      749.67      807.17    133.26 o 
  -3   3  13     1338.17     1249.95     56.06 o 
  -2   3  13       71.45       84.37     23.64 o 
  -1   3  13     1956.24     2050.46     55.92 o 
   0   3  13      210.80      170.44     34.97 o 
   1   3  13     1934.06     2009.58     69.45 o 
   2   3  13     1734.10     1778.04     63.64 o 
   3   3  13      583.59      551.67     67.16 o 
   4   3  13     2981.63     3018.36     63.03 o 
  -5   4  13        5.94       12.83     26.99 o 
  -4   4  13      258.28      238.80     54.67 o 
  -3   4  13       21.56       14.67     20.29 o 
  -2   4  13       68.28       58.37     16.63 o 
  -1   4  13      420.89      372.04     32.81 o 
   0   4  13      181.83      177.30     34.03 o 
   1   4  13        3.88       20.45      9.12 o 
   2   4  13      108.25       78.58     20.85 o 
   3   4  13        8.73       20.40     11.71 o 
   4   4  13        1.16       14.24     18.44 o 
  -4   5  13     1569.87     1625.71     52.35 o 
  -3   5  13     2604.79     2537.40    105.45 o 
  -2   5  13       71.14       80.89     21.43 o 
  -1   5  13     1634.92     1668.46     57.04 o 
   0   5  13        9.03       14.38     12.46 o 
   1   5  13     2804.28     2723.45     77.83 o 
   2   5  13     1481.74     1616.56     54.46 o 
   3   5  13      715.59      632.20     44.98 o 
   4   5  13     4467.78     4467.68    159.01 o 
  -4   6  13       10.17       12.23     15.07 o 
  -3   6  13       39.72       49.70     15.44 o 
  -2   6  13      172.20      171.62     35.62 o 
  -1   6  13        0.46       16.18     13.92 o 
   0   6  13       42.82       43.68     14.34 o 
   1   6  13        6.52       11.52     13.08 o 
   2   6  13        1.81       17.71     11.56 o 
   3   6  13       36.01       55.14     14.16 o 
   4   6  13        8.63       19.11     11.17 o 
  -4   7  13      484.31      527.06    108.02 o 
  -3   7  13      998.78     1031.96     43.56 o 
  -2   7  13        5.05        6.82     13.52 o 
  -1   7  13     1132.22     1028.96     39.95 o 
   0   7  13       96.69       73.57     16.29 o 
   1   7  13     1783.76     1755.58     53.24 o 
   2   7  13     1358.73     1306.76     39.22 o 
   3   7  13      250.42      228.75     51.49 o 
  -3   8  13      473.53      384.63     76.50 o 
  -2   8  13       64.48       54.34     15.31 o 
  -1   8  13        5.93       -0.42     16.16 o 
   0   8  13       21.25       25.69     13.59 o 
   1   8  13        0.34       22.68     15.73 o 
   2   8  13      260.04      252.42     49.07 o 
   3   8  13      338.36      295.50     35.52 o 
  -3   9  13      626.33      656.48     45.82 o 
  -2   9  13       89.12       70.22     18.55 o 
  -1   9  13     2349.13     2540.92     54.19 o 
   0   9  13      772.66      794.66     41.45 o 
   1   9  13      980.52     1069.05     44.18 o 
   2   9  13      978.48     1042.21     38.68 o 
  -2  10  13       75.04       63.77     15.80 o 
  -1  10  13       44.17       48.12     14.81 o 
   0  10  13       28.36       29.74     12.71 o 
   1  10  13      118.65      117.89     23.48 o 
  -3   0  14        4.85       24.82     41.87 o 
  -2   0  14     3657.94     3373.78    389.43 o 
  -1   0  14     1041.27     1301.18     76.32 o 
   0   0  14       86.90       87.80     24.06 o 
   1   0  14      912.22      927.58     70.63 o 
   2   0  14      157.05      128.67     53.08 o 
  -3   1  14       28.71       21.11     18.94 o 
  -2   1  14       50.56       61.35     16.47 o 
  -1   1  14      173.65      161.39     42.23 o 
   0   1  14      235.27      219.00     42.67 o 
   1   1  14       14.63       25.51     13.96 o 
   2   1  14       78.44       35.87     20.38 o 
  -3   2  14       48.52       46.87     20.16 o 
  -2   2  14     1319.70     1233.54     46.00 o 
  -1   2  14     1341.55     1322.53     45.61 o 
   0   2  14      183.78      142.43     31.73 o 
   1   2  14     2027.32     1853.55     58.02 o 
   2   2  14      249.83      232.06     55.45 o 
  -2   3  14      794.37      787.48     39.93 o 
  -1   3  14        2.92       11.24     16.97 o 
   0   3  14       41.98       36.25     16.91 o 
   1   3  14       26.63       34.45     14.94 o 
   2   3  14      215.29      210.27     58.67 o 
  -2   4  14      761.65      637.36     83.60 o 
  -1   4  14     1110.89     1030.87     39.74 o 
   0   4  14      728.34      624.92     53.83 o 
   1   4  14     2274.63     2375.79     57.55 o 
   2   4  14       46.27       41.20     15.42 o 
  -2   5  14       41.46       36.92     16.18 o 
  -1   5  14       29.82       32.75     12.90 o 
   0   5  14        6.84       15.17     16.87 o 
   1   5  14       99.33       89.77     22.88 o 
  -1   6  14      131.38       91.56     20.42 o 
   0   6  14      296.49      276.28     63.10 o 
                                                 
